# Supplementary material for: Slowly evolving dopaminergic activity modulates the moment-to-moment probability of reward-related self-timed movements
Source: eLife. 2021 Dec 23;10:e62583. doi: 10.7554/eLife.62583 (PMC8860451; doi:10.7554/eLife.62583)
Supplement: Figure 1—source data 1. [file elife-62583-fig1-data1.zip]

Archive with 76 entries (66 files):
- Figure 1/
- __MACOSX/._Figure 1
- Figure 1/E - all mice/
- __MACOSX/Figure 1/._E - all mice
- Figure 1/E - one mouse/
- __MACOSX/Figure 1/._E - one mouse
- Figure 1/Figure 1--figure supplement 1/
- __MACOSX/Figure 1/._Figure 1--figure supplement 1
- Figure 1/C/
- __MACOSX/Figure 1/._C
- Figure 1/D/
- __MACOSX/Figure 1/._D
- Figure 1/B/
- __MACOSX/Figure 1/._B
- Figure 1/E - all mice/bottom_100lickminpersesh_106sesh.fig
- __MACOSX/Figure 1/E - all mice/._bottom_100lickminpersesh_106sesh.fig
- Figure 1/E - all mice/top 3s task histogram all mice.fig
- __MACOSX/Figure 1/E - all mice/._top 3s task histogram all mice.fig
- Figure 1/E - one mouse/histograms.fig
- __MACOSX/Figure 1/E - one mouse/._histograms.fig
- Figure 1/E - one mouse/3-3s hazard.fig
- __MACOSX/Figure 1/E - one mouse/._3-3s hazard.fig
- Figure 1/E - one mouse/5s hazard.fig
- __MACOSX/Figure 1/E - one mouse/._5s hazard.fig
- Figure 1/Figure 1--figure supplement 1/Figure 1 supplement 1C/
- __MACOSX/Figure 1/Figure 1--figure supplement 1/._Figure 1 supplement 1C
- Figure 1/Figure 1--figure supplement 1/Figure 1 supplement 1B/
- __MACOSX/Figure 1/Figure 1--figure supplement 1/._Figure 1 supplement 1B
- Figure 1/Figure 1--figure supplement 1/Figure 1 supplement 1A/
- __MACOSX/Figure 1/Figure 1--figure supplement 1/._Figure 1 supplement 1A
- Figure 1/C/hazard function modelss.fig
- __MACOSX/Figure 1/C/._hazard function modelss.fig
- Figure 1/D/day one hazards for all mice.fig
- __MACOSX/Figure 1/D/._day one hazards for all mice.fig
- Figure 1/D/day one histogram and hazard.fig
- __MACOSX/Figure 1/D/._day one histogram and hazard.fig
- Figure 1/B/sourceData.mat
- __MACOSX/Figure 1/B/._sourceData.mat
- Figure 1/B/Figure 1B-right.fig
- __MACOSX/Figure 1/B/._Figure 1B-right.fig
- Figure 1/B/weberlawscaling.m~
- __MACOSX/Figure 1/B/._weberlawscaling.m~
- Figure 1/B/Explanation of Datasets.rtf
- __MACOSX/Figure 1/B/._Explanation of Datasets.rtf
- Figure 1/B/weberlawscaling.m
- __MACOSX/Figure 1/B/._weberlawscaling.m
- Figure 1/Figure 1--figure supplement 1/Figure 1 supplement 1C/sourceData.mat
- __MACOSX/Figure 1/Figure 1--figure supplement 1/Figure 1 supplement 1C/._sourceData.mat
- Figure 1/Figure 1--figure supplement 1/Figure 1 supplement 1C/Panel C histograms.fig
- __MACOSX/Figure 1/Figure 1--figure supplement 1/Figure 1 supplement 1C/._Panel C histograms.fig
- Figure 1/Figure 1--figure supplement 1/Figure 1 supplement 1B/sourceData.mat
- __MACOSX/Figure 1/Figure 1--figure supplement 1/Figure 1 supplement 1B/._sourceData.mat
- Figure 1/Figure 1--figure supplement 1/Figure 1 supplement 1B/Panel B histogram all mice.fig
- __MACOSX/Figure 1/Figure 1--figure supplement 1/Figure 1 supplement 1B/._Panel B histogram all mice.fig
- Figure 1/Figure 1--figure supplement 1/Figure 1 supplement 1A/panelA_beginnerDay1_hxg.mat
- __MACOSX/Figure 1/Figure 1--figure supplement 1/Figure 1 supplement 1A/._panelA_beginnerDay1_hxg.mat
- Figure 1/Figure 1--figure supplement 1/Figure 1 supplement 1A/panelA_expert_hxg.mat
- __MACOSX/Figure 1/Figure 1--figure supplement 1/Figure 1 supplement 1A/._panelA_expert_hxg.mat
- Figure 1/Figure 1--figure supplement 1/Figure 1 supplement 1A/Panel A - expert histogram.fig
- __MACOSX/Figure 1/Figure 1--figure supplement 1/Figure 1 supplement 1A/._Panel A - expert histogram.fig
- Figure 1/Figure 1--figure supplement 1/Figure 1 supplement 1A/Panel A - beginner day 2 histogram.fig
- __MACOSX/Figure 1/Figure 1--figure supplement 1/Figure 1 supplement 1A/._Panel A - beginner day 2 histogram.fig
- Figure 1/Figure 1--figure supplement 1/Figure 1 supplement 1A/panelA_beginnerDay2_hxg.mat
- __MACOSX/Figure 1/Figure 1--figure supplement 1/Figure 1 supplement 1A/._panelA_beginnerDay2_hxg.mat
- Figure 1/Figure 1--figure supplement 1/Figure 1 supplement 1A/panelA_beginnerDay3_hxg.mat
- __MACOSX/Figure 1/Figure 1--figure supplement 1/Figure 1 supplement 1A/._panelA_beginnerDay3_hxg.mat
- Figure 1/Figure 1--figure supplement 1/Figure 1 supplement 1A/Panel A - beginner day 1 histogram.fig
- __MACOSX/Figure 1/Figure 1--figure supplement 1/Figure 1 supplement 1A/._Panel A - beginner day 1 histogram.fig
- Figure 1/Figure 1--figure supplement 1/Figure 1 supplement 1A/Panel A - beginner day 3 histogram.fig
- __MACOSX/Figure 1/Figure 1--figure supplement 1/Figure 1 supplement 1A/._Panel A - beginner day 3 histogram.fig
- Figure 1/Figure 1--figure supplement 1/Figure 1 supplement 1A/Explanation of Datasets.rtf
- __MACOSX/Figure 1/Figure 1--figure supplement 1/Figure 1 supplement 1A/._Explanation of Datasets.rtf
- Figure 1/Figure 1--figure supplement 1/Figure 1 supplement 1A/Panel A - intermediate histogram.fig
- __MACOSX/Figure 1/Figure 1--figure supplement 1/Figure 1 supplement 1A/._Panel A - intermediate histogram.fig
- Figure 1/Figure 1--figure supplement 1/Figure 1 supplement 1A/panelA_intermediate_hxg.mat
- __MACOSX/Figure 1/Figure 1--figure supplement 1/Figure 1 supplement 1A/._panelA_intermediate_hxg.mat
