# Supplementary material for: Slowly evolving dopaminergic activity modulates the moment-to-moment probability of reward-related self-timed movements
Source: eLife. 2021 Dec 23;10:e62583. doi: 10.7554/eLife.62583 (PMC8860451; doi:10.7554/eLife.62583)
Supplement: Figure 1—source data 1. [file elife-62583-fig1-data1.zip › Figure 1/B/weberlawscaling.m~]

[f, ax] = makeStandardFigure(1,[1,1]);
SCALED_task_3s_target = task_3s_target./3.3*5;
histogram(SCALED_task_3s_target,80, 'linewidth', 5, 'normalization', 'probability', 'displaystyle', 'stairs', 'edgecolor', 'r', 'displayname', '3.3 s task (scaled)')
xlim([0,10])
hold on
histogram(task_5s_target, 80,'linewidth', 5, 'normalization', 'probability', 'displaystyle', 'stairs', 'edgecolor', 'b','displayname',  '5 s task')
ylabel('frequency (% of trials)')
xlabel('scaled time (s scaled to 5 s task)')
legend('show')
set(f, 'userdata', 'weberlawscaling.m run with the sourcedata from this folder')
set(f, 'name', '1 mouse, 3.3 s task time scaled to 5 s task and then plotted by frequency')
printFigure('weberlawversion')


%%

urgency = exp(linspace(0,1,7000));
thirst = exp(linspace(0,1,7000));
timing = 
