# Supplementary material for: Slowly evolving dopaminergic activity modulates the moment-to-moment probability of reward-related self-timed movements
Source: eLife. 2021 Dec 23;10:e62583. doi: 10.7554/eLife.62583 (PMC8860451; doi:10.7554/eLife.62583)
Supplement: Figure 2—source data 1. [file elife-62583-fig2-data1.zip]

Archive with 20 entries (16 files):
- Figure 2--main figure/
- __MACOSX/._Figure 2--main figure
- Figure 2--main figure/A/
- __MACOSX/Figure 2--main figure/._A
- Figure 2--main figure/C/
- __MACOSX/Figure 2--main figure/._C
- Figure 2--main figure/B/
- __MACOSX/Figure 2--main figure/._B
- Figure 2--main figure/A/A.fig
- __MACOSX/Figure 2--main figure/A/._A.fig
- Figure 2--main figure/C/baseline correlation coefficient.fig
- __MACOSX/Figure 2--main figure/C/._baseline correlation coefficient.fig
- Figure 2--main figure/C/tdt.fig
- __MACOSX/Figure 2--main figure/C/._tdt.fig
- Figure 2--main figure/C/GCaMP6f.fig
- __MACOSX/Figure 2--main figure/C/._GCaMP6f.fig
- Figure 2--main figure/B/bottom.fig
- __MACOSX/Figure 2--main figure/B/._bottom.fig
- Figure 2--main figure/B/top.fig
- __MACOSX/Figure 2--main figure/B/._top.fig
