# Supplementary material for: Slowly evolving dopaminergic activity modulates the moment-to-moment probability of reward-related self-timed movements
Source: eLife. 2021 Dec 23;10:e62583. doi: 10.7554/eLife.62583 (PMC8860451; doi:10.7554/eLife.62583)
Supplement: Figure 2—source data 2. [file elife-62583-fig2-data2.zip]

Archive with 14 entries (13 files):
- Figure 2--figure supplement 1/
- __MACOSX/._Figure 2--figure supplement 1
- Figure 2--figure supplement 1/pearson correl CTA 84 sessions version.fig
- __MACOSX/Figure 2--figure supplement 1/._pearson correl CTA 84 sessions version.fig
- Figure 2--figure supplement 1/.DS_Store
- __MACOSX/Figure 2--figure supplement 1/._.DS_Store
- Figure 2--figure supplement 1/A.fig
- __MACOSX/Figure 2--figure supplement 1/._A.fig
- Figure 2--figure supplement 1/B.fig
- __MACOSX/Figure 2--figure supplement 1/._B.fig
- Figure 2--figure supplement 1/C.fig
- __MACOSX/Figure 2--figure supplement 1/._C.fig
- Figure 2--figure supplement 1/Lamp Off aligned average 84 session.fig
- __MACOSX/Figure 2--figure supplement 1/._Lamp Off aligned average 84 session.fig
