# Supplementary material for: Slowly evolving dopaminergic activity modulates the moment-to-moment probability of reward-related self-timed movements
Source: eLife. 2021 Dec 23;10:e62583. doi: 10.7554/eLife.62583 (PMC8860451; doi:10.7554/eLife.62583)
Supplement: Figure 2—source data 3. [file elife-62583-fig2-data3.zip]

Archive with 28 entries (24 files):
- Figure 2--supp-2/
- __MACOSX/._Figure 2--supp-2
- Figure 2--supp-2/Figure 2--figure supplement 2/
- __MACOSX/Figure 2--supp-2/._Figure 2--figure supplement 2
- Figure 2--supp-2/Figure 2--figure supplement 2/B and C/
- __MACOSX/Figure 2--supp-2/Figure 2--figure supplement 2/._B and C
- Figure 2--supp-2/Figure 2--figure supplement 2/A/
- __MACOSX/Figure 2--supp-2/Figure 2--figure supplement 2/._A
- Figure 2--supp-2/Figure 2--figure supplement 2/Explanation of Datasets.rtf
- __MACOSX/Figure 2--supp-2/Figure 2--figure supplement 2/._Explanation of Datasets.rtf
- Figure 2--supp-2/Figure 2--figure supplement 2/B and C/Distortion Index - Moving Average dFF.fig
- __MACOSX/Figure 2--supp-2/Figure 2--figure supplement 2/B and C/._Distortion Index - Moving Average dFF.fig
- Figure 2--supp-2/Figure 2--figure supplement 2/B and C/Distortion Index - Normalized Baseline dFF.fig
- __MACOSX/Figure 2--supp-2/Figure 2--figure supplement 2/B and C/._Distortion Index - Normalized Baseline dFF.fig
- Figure 2--supp-2/Figure 2--figure supplement 2/B and C/Distortion Index - Digital IIR Filtering dFF.fig
- __MACOSX/Figure 2--supp-2/Figure 2--figure supplement 2/B and C/._Distortion Index - Digital IIR Filtering dFF.fig
- Figure 2--supp-2/Figure 2--figure supplement 2/B and C/Panels B and C Paired trial raw vs moving average dFF comparison.fig
- __MACOSX/Figure 2--supp-2/Figure 2--figure supplement 2/B and C/._Panels B and C Paired trial raw vs moving average dFF comparison.fig
- Figure 2--supp-2/Figure 2--figure supplement 2/B and C/Paired trial Normalized Baseline dFF Method.fig
- __MACOSX/Figure 2--supp-2/Figure 2--figure supplement 2/B and C/._Paired trial Normalized Baseline dFF Method.fig
- Figure 2--supp-2/Figure 2--figure supplement 2/B and C/Distortion Index - Normalized Multibaseline dFF.fig
- __MACOSX/Figure 2--supp-2/Figure 2--figure supplement 2/B and C/._Distortion Index - Normalized Multibaseline dFF.fig
- Figure 2--supp-2/Figure 2--figure supplement 2/A/session timeseries.fig
- __MACOSX/Figure 2--supp-2/Figure 2--figure supplement 2/A/._session timeseries.fig
- Figure 2--supp-2/Figure 2--figure supplement 2/A/Raw Fluorescence 1st 3 trials.fig
- __MACOSX/Figure 2--supp-2/Figure 2--figure supplement 2/A/._Raw Fluorescence 1st 3 trials.fig
- Figure 2--supp-2/Figure 2--figure supplement 2/A/Moving Average dFF Fluorescence 1st 3 trials.fig
- __MACOSX/Figure 2--supp-2/Figure 2--figure supplement 2/A/._Moving Average dFF Fluorescence 1st 3 trials.fig
