# Supplementary material for: Slowly evolving dopaminergic activity modulates the moment-to-moment probability of reward-related self-timed movements
Source: eLife. 2021 Dec 23;10:e62583. doi: 10.7554/eLife.62583 (PMC8860451; doi:10.7554/eLife.62583)
Supplement: Figure 2—source data 4. [file elife-62583-fig2-data4.zip]

Archive with 30 entries (22 files):
- Figure 2--supp-3/
- __MACOSX/._Figure 2--supp-3
- Figure 2--supp-3/Figure 2-figure supplement 3/
- __MACOSX/Figure 2--supp-3/._Figure 2-figure supplement 3
- Figure 2--supp-3/Figure 2-figure supplement 3/A/
- __MACOSX/Figure 2--supp-3/Figure 2-figure supplement 3/._A
- Figure 2--supp-3/Figure 2-figure supplement 3/F/
- __MACOSX/Figure 2--supp-3/Figure 2-figure supplement 3/._F
- Figure 2--supp-3/Figure 2-figure supplement 3/Explanation of Datasets.rtf
- __MACOSX/Figure 2--supp-3/Figure 2-figure supplement 3/._Explanation of Datasets.rtf
- Figure 2--supp-3/Figure 2-figure supplement 3/C/
- __MACOSX/Figure 2--supp-3/Figure 2-figure supplement 3/._C
- Figure 2--supp-3/Figure 2-figure supplement 3/D/
- __MACOSX/Figure 2--supp-3/Figure 2-figure supplement 3/._D
- Figure 2--supp-3/Figure 2-figure supplement 3/E/
- __MACOSX/Figure 2--supp-3/Figure 2-figure supplement 3/._E
- Figure 2--supp-3/Figure 2-figure supplement 3/B/
- __MACOSX/Figure 2--supp-3/Figure 2-figure supplement 3/._B
- Figure 2--supp-3/Figure 2-figure supplement 3/A/A.fig
- __MACOSX/Figure 2--supp-3/Figure 2-figure supplement 3/A/._A.fig
- Figure 2--supp-3/Figure 2-figure supplement 3/F/F.fig
- __MACOSX/Figure 2--supp-3/Figure 2-figure supplement 3/F/._F.fig
- Figure 2--supp-3/Figure 2-figure supplement 3/C/C.fig
- __MACOSX/Figure 2--supp-3/Figure 2-figure supplement 3/C/._C.fig
- Figure 2--supp-3/Figure 2-figure supplement 3/D/D.fig
- __MACOSX/Figure 2--supp-3/Figure 2-figure supplement 3/D/._D.fig
- Figure 2--supp-3/Figure 2-figure supplement 3/E/E.fig
- __MACOSX/Figure 2--supp-3/Figure 2-figure supplement 3/E/._E.fig
- Figure 2--supp-3/Figure 2-figure supplement 3/B/B.fig
- __MACOSX/Figure 2--supp-3/Figure 2-figure supplement 3/B/._B.fig
