# Supplementary material for: Slowly evolving dopaminergic activity modulates the moment-to-moment probability of reward-related self-timed movements
Source: eLife. 2021 Dec 23;10:e62583. doi: 10.7554/eLife.62583 (PMC8860451; doi:10.7554/eLife.62583)
Supplement: Figure 3—source data 1. [file elife-62583-fig3-data1.zip]

Archive with 14 entries (12 files):
- Figure 3/
- __MACOSX/._Figure 3
- Figure 3/Figure 3--figure supplement 1/
- __MACOSX/Figure 3/._Figure 3--figure supplement 1
- Figure 3/inset dlight.fig
- __MACOSX/Figure 3/._inset dlight.fig
- Figure 3/main panel smoothed 70ms.fig
- __MACOSX/Figure 3/._main panel smoothed 70ms.fig
- Figure 3/inset DA2m.fig
- __MACOSX/Figure 3/._inset DA2m.fig
- Figure 3/Figure 3--figure supplement 1/Figure 2D middle inset DA2m.fig
- __MACOSX/Figure 3/Figure 3--figure supplement 1/._Figure 2D middle inset DA2m.fig
- Figure 3/Figure 3--figure supplement 1/Figure 2D middle inset dlight.fig
- __MACOSX/Figure 3/Figure 3--figure supplement 1/._Figure 2D middle inset dlight.fig
