# Supplementary material for: Slowly evolving dopaminergic activity modulates the moment-to-moment probability of reward-related self-timed movements
Source: eLife. 2021 Dec 23;10:e62583. doi: 10.7554/eLife.62583 (PMC8860451; doi:10.7554/eLife.62583)
Supplement: Figure 4—source data 1. [file elife-62583-fig4-data1.zip]

Archive with 30 entries (27 files):
- Figure 4/
- __MACOSX/._Figure 4
- Figure 4/Explanation of Datasets.rtf
- __MACOSX/Figure 4/._Explanation of Datasets.rtf
- Figure 4/Figure 4--figure supplement 1/
- __MACOSX/Figure 4/._Figure 4--figure supplement 1
- Figure 4/B/
- __MACOSX/Figure 4/._B
- Figure 4/Figure 4--figure supplement 1/tdt Down All Mice.fig
- __MACOSX/Figure 4/Figure 4--figure supplement 1/._tdt Down All Mice.fig
- Figure 4/Figure 4--figure supplement 1/tdt NC All Mice.fig
- __MACOSX/Figure 4/Figure 4--figure supplement 1/._tdt NC All Mice.fig
- Figure 4/Figure 4--figure supplement 1/tdt Up All Mice.fig
- __MACOSX/Figure 4/Figure 4--figure supplement 1/._tdt Up All Mice.fig
- Figure 4/B/Accelerometer All Mice.fig
- __MACOSX/Figure 4/B/._Accelerometer All Mice.fig
- Figure 4/B/EMG 1 Session.fig
- __MACOSX/Figure 4/B/._EMG 1 Session.fig
- Figure 4/B/EMG All Mice.fig
- __MACOSX/Figure 4/B/._EMG All Mice.fig
- Figure 4/B/Camera 1 Session.fig
- __MACOSX/Figure 4/B/._Camera 1 Session.fig
- Figure 4/B/tdt 1 Session.fig
- __MACOSX/Figure 4/B/._tdt 1 Session.fig
- Figure 4/B/Camera All Mice.fig
- __MACOSX/Figure 4/B/._Camera All Mice.fig
- Figure 4/B/Accelerometer 1 Session.fig
- __MACOSX/Figure 4/B/._Accelerometer 1 Session.fig
- Figure 4/B/tdt All Mice.fig
- __MACOSX/Figure 4/B/._tdt All Mice.fig
