# Supplementary material for: Slowly evolving dopaminergic activity modulates the moment-to-moment probability of reward-related self-timed movements
Source: eLife. 2021 Dec 23;10:e62583. doi: 10.7554/eLife.62583 (PMC8860451; doi:10.7554/eLife.62583)
Supplement: Figure 5—source data 1. [file elife-62583-fig5-data1.zip]

Archive with 124 entries (106 files):
- Figure 5/
- __MACOSX/._Figure 5
- Figure 5/Figure 5--figure supplement 2/
- __MACOSX/Figure 5/._Figure 5--figure supplement 2
- Figure 5/Figure 5--figure supplement 1/
- __MACOSX/Figure 5/._Figure 5--figure supplement 1
- Figure 5/Explanation of Datasets.rtf
- __MACOSX/Figure 5/._Explanation of Datasets.rtf
- Figure 5/C/
- __MACOSX/Figure 5/._C
- Figure 5/B/
- __MACOSX/Figure 5/._B
- Figure 5/Figure 5--figure supplement 2/A/
- __MACOSX/Figure 5/Figure 5--figure supplement 2/._A
- Figure 5/Figure 5--figure supplement 2/B/
- __MACOSX/Figure 5/Figure 5--figure supplement 2/._B
- Figure 5/Figure 5--figure supplement 1/G/
- __MACOSX/Figure 5/Figure 5--figure supplement 1/._G
- Figure 5/Figure 5--figure supplement 1/A/
- __MACOSX/Figure 5/Figure 5--figure supplement 1/._A
- Figure 5/Figure 5--figure supplement 1/F/
- __MACOSX/Figure 5/Figure 5--figure supplement 1/._F
- Figure 5/Figure 5--figure supplement 1/H/
- __MACOSX/Figure 5/Figure 5--figure supplement 1/._H
- Figure 5/Figure 5--figure supplement 1/Explanation of Datasets.rtf
- __MACOSX/Figure 5/Figure 5--figure supplement 1/._Explanation of Datasets.rtf
- Figure 5/Figure 5--figure supplement 1/C/
- __MACOSX/Figure 5/Figure 5--figure supplement 1/._C
- Figure 5/Figure 5--figure supplement 1/E/
- __MACOSX/Figure 5/Figure 5--figure supplement 1/._E
- Figure 5/C/sourceData_tdt_percentLossImprovement.mat
- __MACOSX/Figure 5/C/._sourceData_tdt_percentLossImprovement.mat
- Figure 5/C/timing-dependent model gcamp.fig
- __MACOSX/Figure 5/C/._timing-dependent model gcamp.fig
- Figure 5/C/relativeLossGCaMP6f Scatter.fig
- __MACOSX/Figure 5/C/._relativeLossGCaMP6f Scatter.fig
- Figure 5/C/timing-independent model gcamp.fig
- __MACOSX/Figure 5/C/._timing-independent model gcamp.fig
- Figure 5/C/actual signal gcamp.fig
- __MACOSX/Figure 5/C/._actual signal gcamp.fig
- Figure 5/C/sourceData_GCaMP6f_percentLossImprovement.mat
- __MACOSX/Figure 5/C/._sourceData_GCaMP6f_percentLossImprovement.mat
- Figure 5/C/Explanation of Datasets.rtf
- __MACOSX/Figure 5/C/._Explanation of Datasets.rtf
- Figure 5/C/relativeLoss tdt Scatter.fig
- __MACOSX/Figure 5/C/._relativeLoss tdt Scatter.fig
- Figure 5/C/timing-dependent model tdt.fig
- __MACOSX/Figure 5/C/._timing-dependent model tdt.fig
- Figure 5/C/timing-independent model tdt.fig
- __MACOSX/Figure 5/C/._timing-independent model tdt.fig
- Figure 5/C/actual signal tdt.fig
- __MACOSX/Figure 5/C/._actual signal tdt.fig
- Figure 5/B/crossvalidatedSImulatedData.mat
- __MACOSX/Figure 5/B/._crossvalidatedSImulatedData.mat
- Figure 5/B/fitError_300xsimulated_95percentCI.mat
- __MACOSX/Figure 5/B/._fitError_300xsimulated_95percentCI.mat
- Figure 5/B/Explanation of Datasets.rtf
- __MACOSX/Figure 5/B/._Explanation of Datasets.rtf
- Figure 5/Figure 5--figure supplement 2/A/tdt.fig
- __MACOSX/Figure 5/Figure 5--figure supplement 2/A/._tdt.fig
- Figure 5/Figure 5--figure supplement 2/A/gcamp6f.fig
- __MACOSX/Figure 5/Figure 5--figure supplement 2/A/._gcamp6f.fig
- Figure 5/Figure 5--figure supplement 2/B/3PCA fit.fig
- __MACOSX/Figure 5/Figure 5--figure supplement 2/B/._3PCA fit.fig
- Figure 5/Figure 5--figure supplement 2/B/GCaMP6f data.fig
- __MACOSX/Figure 5/Figure 5--figure supplement 2/B/._GCaMP6f data.fig
- Figure 5/Figure 5--figure supplement 1/G/gcamp6f fit weights.fig
- __MACOSX/Figure 5/Figure 5--figure supplement 1/G/._gcamp6f fit weights.fig
- Figure 5/Figure 5--figure supplement 1/G/tdt fit weights.fig
- __MACOSX/Figure 5/Figure 5--figure supplement 1/G/._tdt fit weights.fig
- Figure 5/Figure 5--figure supplement 1/A/Panel A.fig
- __MACOSX/Figure 5/Figure 5--figure supplement 1/A/._Panel A.fig
- Figure 5/Figure 5--figure supplement 1/F/tdt loss.fig
- __MACOSX/Figure 5/Figure 5--figure supplement 1/F/._tdt loss.fig
- Figure 5/Figure 5--figure supplement 1/F/gcamp loss.fig
- __MACOSX/Figure 5/Figure 5--figure supplement 1/F/._gcamp loss.fig
- Figure 5/Figure 5--figure supplement 1/H/Panel 1 SNc/
- __MACOSX/Figure 5/Figure 5--figure supplement 1/H/._Panel 1 SNc
- Figure 5/Figure 5--figure supplement 1/H/Panel 2 SNc/
- __MACOSX/Figure 5/Figure 5--figure supplement 1/H/._Panel 2 SNc
- Figure 5/Figure 5--figure supplement 1/H/Panel 4 DA2m/
- __MACOSX/Figure 5/Figure 5--figure supplement 1/H/._Panel 4 DA2m
- Figure 5/Figure 5--figure supplement 1/H/Panel 3 DLS GCaMP6f/
- __MACOSX/Figure 5/Figure 5--figure supplement 1/H/._Panel 3 DLS GCaMP6f
- Figure 5/Figure 5--figure supplement 1/H/Explanation of Datasets.rtf
- __MACOSX/Figure 5/Figure 5--figure supplement 1/H/._Explanation of Datasets.rtf
- Figure 5/Figure 5--figure supplement 1/H/Panel 5 VTA GCaMP6f/
- __MACOSX/Figure 5/Figure 5--figure supplement 1/H/._Panel 5 VTA GCaMP6f
- Figure 5/Figure 5--figure supplement 1/C/cue basis set.fig
- __MACOSX/Figure 5/Figure 5--figure supplement 1/C/._cue basis set.fig
- Figure 5/Figure 5--figure supplement 1/C/lick basis set.fig
- __MACOSX/Figure 5/Figure 5--figure supplement 1/C/._lick basis set.fig
- Figure 5/Figure 5--figure supplement 1/C/emg-accel basis set.fig
- __MACOSX/Figure 5/Figure 5--figure supplement 1/C/._emg-accel basis set.fig
- Figure 5/Figure 5--figure supplement 1/E/nest 3 simulated data.fig
- __MACOSX/Figure 5/Figure 5--figure supplement 1/E/._nest 3 simulated data.fig
- Figure 5/Figure 5--figure supplement 1/E/nest 5 simulated data.fig
- __MACOSX/Figure 5/Figure 5--figure supplement 1/E/._nest 5 simulated data.fig
- Figure 5/Figure 5--figure supplement 1/E/nest 4 simulated data.fig
- __MACOSX/Figure 5/Figure 5--figure supplement 1/E/._nest 4 simulated data.fig
- Figure 5/Figure 5--figure supplement 1/E/nest 1 simulated data.fig
- __MACOSX/Figure 5/Figure 5--figure supplement 1/E/._nest 1 simulated data.fig
- Figure 5/Figure 5--figure supplement 1/E/nest 2 simulated data.fig
- __MACOSX/Figure 5/Figure 5--figure supplement 1/E/._nest 2 simulated data.fig
- Figure 5/Figure 5--figure supplement 1/H/Panel 1 SNc/crossvalidatedSImulatedData.mat
- __MACOSX/Figure 5/Figure 5--figure supplement 1/H/Panel 1 SNc/._crossvalidatedSImulatedData.mat
- Figure 5/Figure 5--figure supplement 1/H/Panel 1 SNc/fitError_300xsimulated_95percentCI.mat
- __MACOSX/Figure 5/Figure 5--figure supplement 1/H/Panel 1 SNc/._fitError_300xsimulated_95percentCI.mat
- Figure 5/Figure 5--figure supplement 1/H/Panel 2 SNc/crossvalidatedSImulatedData.mat
- __MACOSX/Figure 5/Figure 5--figure supplement 1/H/Panel 2 SNc/._crossvalidatedSImulatedData.mat
- Figure 5/Figure 5--figure supplement 1/H/Panel 2 SNc/fitError_300xsimulated_95percentCI.mat
- __MACOSX/Figure 5/Figure 5--figure supplement 1/H/Panel 2 SNc/._fitError_300xsimulated_95percentCI.mat
- Figure 5/Figure 5--figure supplement 1/H/Panel 4 DA2m/crossvalidatedSImulatedData.mat
- __MACOSX/Figure 5/Figure 5--figure supplement 1/H/Panel 4 DA2m/._crossvalidatedSImulatedData.mat
- Figure 5/Figure 5--figure supplement 1/H/Panel 4 DA2m/fitError_300xsimulated_95percentCI.mat
- __MACOSX/Figure 5/Figure 5--figure supplement 1/H/Panel 4 DA2m/._fitError_300xsimulated_95percentCI.mat
- Figure 5/Figure 5--figure supplement 1/H/Panel 3 DLS GCaMP6f/crossvalidatedSImulatedData.mat
- __MACOSX/Figure 5/Figure 5--figure supplement 1/H/Panel 3 DLS GCaMP6f/._crossvalidatedSImulatedData.mat
- Figure 5/Figure 5--figure supplement 1/H/Panel 3 DLS GCaMP6f/fitError_300xsimulated_95percentCI.mat
- __MACOSX/Figure 5/Figure 5--figure supplement 1/H/Panel 3 DLS GCaMP6f/._fitError_300xsimulated_95percentCI.mat
- Figure 5/Figure 5--figure supplement 1/H/Panel 5 VTA GCaMP6f/crossvalidatedSImulatedData.mat
- __MACOSX/Figure 5/Figure 5--figure supplement 1/H/Panel 5 VTA GCaMP6f/._crossvalidatedSImulatedData.mat
- Figure 5/Figure 5--figure supplement 1/H/Panel 5 VTA GCaMP6f/fitError_300xsimulated_95percentCI.mat
- __MACOSX/Figure 5/Figure 5--figure supplement 1/H/Panel 5 VTA GCaMP6f/._fitError_300xsimulated_95percentCI.mat
