# Supplementary material for: Slowly evolving dopaminergic activity modulates the moment-to-moment probability of reward-related self-timed movements
Source: eLife. 2021 Dec 23;10:e62583. doi: 10.7554/eLife.62583 (PMC8860451; doi:10.7554/eLife.62583)
Supplement: Figure 6—source data 1. [file elife-62583-fig6-data1.zip]

Archive with 120 entries (106 files):
- Figure 6/
- __MACOSX/._Figure 6
- Figure 6/A/
- __MACOSX/Figure 6/._A
- Figure 6/Figure 6--figure supplement 1/
- __MACOSX/Figure 6/._Figure 6--figure supplement 1
- Figure 6/Explanation of Datasets.rtf
- __MACOSX/Figure 6/._Explanation of Datasets.rtf
- Figure 6/Figure 6--figure supplement 3/
- __MACOSX/Figure 6/._Figure 6--figure supplement 3
- Figure 6/Figure 6--figure supplement 4/
- __MACOSX/Figure 6/._Figure 6--figure supplement 4
- Figure 6/C/
- __MACOSX/Figure 6/._C
- Figure 6/D/
- __MACOSX/Figure 6/._D
- Figure 6/B/
- __MACOSX/Figure 6/._B
- Figure 6/Figure 6--figure supplement 2/
- __MACOSX/Figure 6/._Figure 6--figure supplement 2
- Figure 6/A/single trial gcamp6f.fig
- __MACOSX/Figure 6/A/._single trial gcamp6f.fig
- Figure 6/A/thresholdCrossingPlots.fig
- __MACOSX/Figure 6/A/._thresholdCrossingPlots.fig
- Figure 6/Figure 6--figure supplement 1/PC Multi threshold rsq 20x xvalidated.fig
- __MACOSX/Figure 6/Figure 6--figure supplement 1/._PC Multi threshold rsq 20x xvalidated.fig
- Figure 6/Figure 6--figure supplement 1/Multi threshold weights 20x xvalidated.fig
- __MACOSX/Figure 6/Figure 6--figure supplement 1/._Multi threshold weights 20x xvalidated.fig
- Figure 6/Figure 6--figure supplement 1/Multi threshold rsq.fig
- __MACOSX/Figure 6/Figure 6--figure supplement 1/._Multi threshold rsq.fig
- Figure 6/Figure 6--figure supplement 1/PC single threshold rsq fit.fig
- __MACOSX/Figure 6/Figure 6--figure supplement 1/._PC single threshold rsq fit.fig
- Figure 6/Figure 6--figure supplement 1/PC Multi threshold 20xfold fit 1 session B5 day 13.fig
- __MACOSX/Figure 6/Figure 6--figure supplement 1/._PC Multi threshold 20xfold fit 1 session B5 day 13.fig
- Figure 6/Figure 6--figure supplement 1/PC single threshold rsq 20x xvalidated.fig
- __MACOSX/Figure 6/Figure 6--figure supplement 1/._PC single threshold rsq 20x xvalidated.fig
- Figure 6/Figure 6--figure supplement 1/Multi threshold rsq 20x xvalidated.fig
- __MACOSX/Figure 6/Figure 6--figure supplement 1/._Multi threshold rsq 20x xvalidated.fig
- Figure 6/Figure 6--figure supplement 1/PC single threshold 20xfold fit 1 session B5 day 13.fig
- __MACOSX/Figure 6/Figure 6--figure supplement 1/._PC single threshold 20xfold fit 1 session B5 day 13.fig
- Figure 6/Figure 6--figure supplement 1/Explanation of Datasets.rtf
- __MACOSX/Figure 6/Figure 6--figure supplement 1/._Explanation of Datasets.rtf
- Figure 6/Figure 6--figure supplement 1/PC Multi threshold weights 20x xvalidated.fig
- __MACOSX/Figure 6/Figure 6--figure supplement 1/._PC Multi threshold weights 20x xvalidated.fig
- Figure 6/Figure 6--figure supplement 1/PC Multi threshold rsq.fig
- __MACOSX/Figure 6/Figure 6--figure supplement 1/._PC Multi threshold rsq.fig
- Figure 6/Figure 6--figure supplement 1/PC Multi threshold weights.fig
- __MACOSX/Figure 6/Figure 6--figure supplement 1/._PC Multi threshold weights.fig
- Figure 6/Figure 6--figure supplement 1/Multi threshold 20xfold fit 1 session B5 day 13.fig
- __MACOSX/Figure 6/Figure 6--figure supplement 1/._Multi threshold 20xfold fit 1 session B5 day 13.fig
- Figure 6/Figure 6--figure supplement 1/PC single threshold weights.fig
- __MACOSX/Figure 6/Figure 6--figure supplement 1/._PC single threshold weights.fig
- Figure 6/Figure 6--figure supplement 1/Multi threshold weights.fig
- __MACOSX/Figure 6/Figure 6--figure supplement 1/._Multi threshold weights.fig
- Figure 6/Figure 6--figure supplement 1/PC single threshold weights 20x xvalidated.fig
- __MACOSX/Figure 6/Figure 6--figure supplement 1/._PC single threshold weights 20x xvalidated.fig
- Figure 6/Figure 6--figure supplement 3/A/
- __MACOSX/Figure 6/Figure 6--figure supplement 3/._A
- Figure 6/Figure 6--figure supplement 3/C/
- __MACOSX/Figure 6/Figure 6--figure supplement 3/._C
- Figure 6/Figure 6--figure supplement 3/B/
- __MACOSX/Figure 6/Figure 6--figure supplement 3/._B
- Figure 6/Figure 6--figure supplement 4/A/
- __MACOSX/Figure 6/Figure 6--figure supplement 4/._A
- Figure 6/Figure 6--figure supplement 4/B/
- __MACOSX/Figure 6/Figure 6--figure supplement 4/._B
- Figure 6/C/crossvalidatedRsq.fig
- __MACOSX/Figure 6/C/._crossvalidatedRsq.fig
- Figure 6/D/crossvalidatedSessionFit.fig
- __MACOSX/Figure 6/D/._crossvalidatedSessionFit.fig
- Figure 6/B/crossvalidatedFitWeights.fig
- __MACOSX/Figure 6/B/._crossvalidatedFitWeights.fig
- Figure 6/Figure 6--figure supplement 2/B_topleft_b5_t398_lt=3.5549_pslope=0.75_2021-03-22_1703.eps
- __MACOSX/Figure 6/Figure 6--figure supplement 2/._B_topleft_b5_t398_lt=3.5549_pslope=0.75_2021-03-22_1703.eps
- Figure 6/Figure 6--figure supplement 2/B_lowermiddle.eps
- __MACOSX/Figure 6/Figure 6--figure supplement 2/._B_lowermiddle.eps
- Figure 6/Figure 6--figure supplement 2/b_amtcomp50_ntr202021-03-22_1737.mat
- __MACOSX/Figure 6/Figure 6--figure supplement 2/._b_amtcomp50_ntr202021-03-22_1737.mat
- Figure 6/Figure 6--figure supplement 2/B_bottomright.eps
- __MACOSX/Figure 6/Figure 6--figure supplement 2/._B_bottomright.eps
- Figure 6/Figure 6--figure supplement 2/C_top (1 session).fig
- __MACOSX/Figure 6/Figure 6--figure supplement 2/._C_top (1 session).fig
- Figure 6/Figure 6--figure supplement 2/B_topright_b5_t402_lt=3.0894_pslope=0.25_2021-03-22_1703.eps
- __MACOSX/Figure 6/Figure 6--figure supplement 2/._B_topright_b5_t402_lt=3.0894_pslope=0.25_2021-03-22_1703.eps
- Figure 6/Figure 6--figure supplement 2/B_topright.eps
- __MACOSX/Figure 6/Figure 6--figure supplement 2/._B_topright.eps
- Figure 6/Figure 6--figure supplement 2/Explanation of Datasets.rtf
- __MACOSX/Figure 6/Figure 6--figure supplement 2/._Explanation of Datasets.rtf
- Figure 6/Figure 6--figure supplement 2/CollatedStatAnalysisObj_stepvramp_julia_20210330_22_26_runIDno9058.mat
- __MACOSX/Figure 6/Figure 6--figure supplement 2/._CollatedStatAnalysisObj_stepvramp_julia_20210330_22_26_runIDno9058.mat
- Figure 6/Figure 6--figure supplement 2/B_topmiddle.eps
- __MACOSX/Figure 6/Figure 6--figure supplement 2/._B_topmiddle.eps
- Figure 6/Figure 6--figure supplement 2/C_bottom (98 sessions n=12 mice).fig
- __MACOSX/Figure 6/Figure 6--figure supplement 2/._C_bottom (98 sessions n=12 mice).fig
- Figure 6/Figure 6--figure supplement 3/A/simulated step ramp_2021-04-11_1627.eps
- __MACOSX/Figure 6/Figure 6--figure supplement 3/A/._simulated step ramp_2021-04-11_1627.eps
- Figure 6/Figure 6--figure supplement 3/C/98 session 100msm slope figure.fig
- __MACOSX/Figure 6/Figure 6--figure supplement 3/C/._98 session 100msm slope figure.fig
- Figure 6/Figure 6--figure supplement 3/C/98 session 100msm rsq figure.fig
- __MACOSX/Figure 6/Figure 6--figure supplement 3/C/._98 session 100msm rsq figure.fig
- Figure 6/Figure 6--figure supplement 3/B/crossing models_2021-04-11_1627.eps
- __MACOSX/Figure 6/Figure 6--figure supplement 3/B/._crossing models_2021-04-11_1627.eps
- Figure 6/Figure 6--figure supplement 3/B/1 session thresholdCrossingPlots.fig
- __MACOSX/Figure 6/Figure 6--figure supplement 3/B/._1 session thresholdCrossingPlots.fig
- Figure 6/Figure 6--figure supplement 4/A/A_1sesh_tdt.fig
- __MACOSX/Figure 6/Figure 6--figure supplement 4/A/._A_1sesh_tdt.fig
- Figure 6/Figure 6--figure supplement 4/A/A_8sesh_tdt.fig
- __MACOSX/Figure 6/Figure 6--figure supplement 4/A/._A_8sesh_tdt.fig
- Figure 6/Figure 6--figure supplement 4/A/A_2mice_GCaMP6f.fig
- __MACOSX/Figure 6/Figure 6--figure supplement 4/A/._A_2mice_GCaMP6f.fig
- Figure 6/Figure 6--figure supplement 4/A/A_2mice_EMG.fig
- __MACOSX/Figure 6/Figure 6--figure supplement 4/A/._A_2mice_EMG.fig
- Figure 6/Figure 6--figure supplement 4/A/A_1sesh_EMG.fig
- __MACOSX/Figure 6/Figure 6--figure supplement 4/A/._A_1sesh_EMG.fig
- Figure 6/Figure 6--figure supplement 4/A/A_1sesh_GCaMP6f.fig
- __MACOSX/Figure 6/Figure 6--figure supplement 4/A/._A_1sesh_GCaMP6f.fig
- Figure 6/Figure 6--figure supplement 4/B/hxg for pulling cdf 12mice 98sesh pcintatstep sm100.fig
- __MACOSX/Figure 6/Figure 6--figure supplement 4/B/._hxg for pulling cdf 12mice 98sesh pcintatstep sm100.fig
- Figure 6/Figure 6--figure supplement 4/B/B_variance_plot.fig
- __MACOSX/Figure 6/Figure 6--figure supplement 4/B/._B_variance_plot.fig
