# Supplementary material for: Slowly evolving dopaminergic activity modulates the moment-to-moment probability of reward-related self-timed movements
Source: eLife. 2021 Dec 23;10:e62583. doi: 10.7554/eLife.62583 (PMC8860451; doi:10.7554/eLife.62583)
Supplement: Figure 7—source data 1. [file elife-62583-fig7-data1.zip]

Archive with 102 entries (88 files):
- Figure 7/
- __MACOSX/._Figure 7
- Figure 7/.DS_Store
- __MACOSX/Figure 7/._.DS_Store
- Figure 7/Figure 7--figure supplement 1/
- __MACOSX/Figure 7/._Figure 7--figure supplement 1
- Figure 7/Figure 7--figure supplement 2/
- __MACOSX/Figure 7/._Figure 7--figure supplement 2
- Figure 7/Explanation of Datasets.rtf
- __MACOSX/Figure 7/._Explanation of Datasets.rtf
- Figure 7/Figure 7--figure supplement 4/
- __MACOSX/Figure 7/._Figure 7--figure supplement 4
- Figure 7/Figure 7--figure supplement 3/
- __MACOSX/Figure 7/._Figure 7--figure supplement 3
- Figure 7/C/
- __MACOSX/Figure 7/._C
- Figure 7/D/
- __MACOSX/Figure 7/._D
- Figure 7/B/
- __MACOSX/Figure 7/._B
- Figure 7/Figure 7--figure supplement 1/B/
- __MACOSX/Figure 7/Figure 7--figure supplement 1/._B
- Figure 7/Figure 7--figure supplement 2/in regime dLight1.1 signals (middle panel).fig
- __MACOSX/Figure 7/Figure 7--figure supplement 2/._in regime dLight1.1 signals (middle panel).fig
- Figure 7/Figure 7--figure supplement 2/in regime dLight1.1 signals (left panel).fig
- __MACOSX/Figure 7/Figure 7--figure supplement 2/._in regime dLight1.1 signals (left panel).fig
- Figure 7/Figure 7--figure supplement 2/OVERSTIM dLight1.1 signals (right panel).fig
- __MACOSX/Figure 7/Figure 7--figure supplement 2/._OVERSTIM dLight1.1 signals (right panel).fig
- Figure 7/Figure 7--figure supplement 4/A/
- __MACOSX/Figure 7/Figure 7--figure supplement 4/._A
- Figure 7/Figure 7--figure supplement 4/Explanation of Datasets.rtf
- __MACOSX/Figure 7/Figure 7--figure supplement 4/._Explanation of Datasets.rtf
- Figure 7/Figure 7--figure supplement 4/B/
- __MACOSX/Figure 7/Figure 7--figure supplement 4/._B
- Figure 7/Figure 7--figure supplement 3/A/
- __MACOSX/Figure 7/Figure 7--figure supplement 3/._A
- Figure 7/Figure 7--figure supplement 3/C/
- __MACOSX/Figure 7/Figure 7--figure supplement 3/._C
- Figure 7/Figure 7--figure supplement 3/B/
- __MACOSX/Figure 7/Figure 7--figure supplement 3/._B
- Figure 7/C/.DS_Store
- __MACOSX/Figure 7/C/._.DS_Store
- Figure 7/C/median difference in first-lick time.fig
- __MACOSX/Figure 7/C/._median difference in first-lick time.fig
- Figure 7/C/median difference by animal plot.fig
- __MACOSX/Figure 7/C/._median difference by animal plot.fig
- Figure 7/D/.DS_Store
- __MACOSX/Figure 7/D/._.DS_Store
- Figure 7/D/median difference comparison.fig
- __MACOSX/Figure 7/D/._median difference comparison.fig
- Figure 7/B/GtACR2_singlesession_example1_cdf.fig
- __MACOSX/Figure 7/B/._GtACR2_singlesession_example1_cdf.fig
- Figure 7/B/noOpsin_singlesession_example1_cdf.fig
- __MACOSX/Figure 7/B/._noOpsin_singlesession_example1_cdf.fig
- Figure 7/B/ChR2_SNc_examplesession1_cdf.fig
- __MACOSX/Figure 7/B/._ChR2_SNc_examplesession1_cdf.fig
- Figure 7/B/noOpsin_singlesession_example2_cdf.fig
- __MACOSX/Figure 7/B/._noOpsin_singlesession_example2_cdf.fig
- Figure 7/B/ChrimsonR_singlesession_example1_cdf.fig
- __MACOSX/Figure 7/B/._ChrimsonR_singlesession_example1_cdf.fig
- Figure 7/Figure 7--figure supplement 1/B/Panel S7B GtACR2 bootstrap distribution example.fig
- __MACOSX/Figure 7/Figure 7--figure supplement 1/B/._Panel S7B GtACR2 bootstrap distribution example.fig
- Figure 7/Figure 7--figure supplement 1/B/Panel S7B activation bootstrap distribution example.fig
- __MACOSX/Figure 7/Figure 7--figure supplement 1/B/._Panel S7B activation bootstrap distribution example.fig
- Figure 7/Figure 7--figure supplement 1/B/noOpsin_singlesession_example3_cdf.fig
- __MACOSX/Figure 7/Figure 7--figure supplement 1/B/._noOpsin_singlesession_example3_cdf.fig
- Figure 7/Figure 7--figure supplement 1/B/GtACR2_singlesession_example2_cdf.fig
- __MACOSX/Figure 7/Figure 7--figure supplement 1/B/._GtACR2_singlesession_example2_cdf.fig
- Figure 7/Figure 7--figure supplement 1/B/ChR2_taperedfiberDLS_examplesession1_cdf.fig
- __MACOSX/Figure 7/Figure 7--figure supplement 1/B/._ChR2_taperedfiberDLS_examplesession1_cdf.fig
- Figure 7/Figure 7--figure supplement 1/B/Panel S7B No Opsin bootstrap distribution example.fig
- __MACOSX/Figure 7/Figure 7--figure supplement 1/B/._Panel S7B No Opsin bootstrap distribution example.fig
- Figure 7/Figure 7--figure supplement 4/A/naiveTest_1session_licktimes.mat
- __MACOSX/Figure 7/Figure 7--figure supplement 4/A/._naiveTest_1session_licktimes.mat
- Figure 7/Figure 7--figure supplement 4/A/naiveTest_allSessions_licktimes.mat
- __MACOSX/Figure 7/Figure 7--figure supplement 4/A/._naiveTest_allSessions_licktimes.mat
- Figure 7/Figure 7--figure supplement 4/A/matureTest_1session_licktimes.mat
- __MACOSX/Figure 7/Figure 7--figure supplement 4/A/._matureTest_1session_licktimes.mat
- Figure 7/Figure 7--figure supplement 4/A/matureTest_allSessions_licktimes.mat
- __MACOSX/Figure 7/Figure 7--figure supplement 4/A/._matureTest_allSessions_licktimes.mat
- Figure 7/Figure 7--figure supplement 4/B/gtacr2_naiveTest_allSessions_licktimes.mat
- __MACOSX/Figure 7/Figure 7--figure supplement 4/B/._gtacr2_naiveTest_allSessions_licktimes.mat
- Figure 7/Figure 7--figure supplement 4/B/gtacr2_matureTest_allSessions_licktimes.mat
- __MACOSX/Figure 7/Figure 7--figure supplement 4/B/._gtacr2_matureTest_allSessions_licktimes.mat
- Figure 7/Figure 7--figure supplement 4/B/gtacr2_matureTest_1session_licktimes.mat
- __MACOSX/Figure 7/Figure 7--figure supplement 4/B/._gtacr2_matureTest_1session_licktimes.mat
- Figure 7/Figure 7--figure supplement 4/B/gtacr2_naiveTest_1session_licktimes.mat
- __MACOSX/Figure 7/Figure 7--figure supplement 4/B/._gtacr2_naiveTest_1session_licktimes.mat
- Figure 7/Figure 7--figure supplement 3/A/KS2 results.fig
- __MACOSX/Figure 7/Figure 7--figure supplement 3/A/._KS2 results.fig
- Figure 7/Figure 7--figure supplement 3/C/.DS_Store
- __MACOSX/Figure 7/Figure 7--figure supplement 3/C/._.DS_Store
- Figure 7/Figure 7--figure supplement 3/C/Panel C mean difference in first lick time.fig
- __MACOSX/Figure 7/Figure 7--figure supplement 3/C/._Panel C mean difference in first lick time.fig
- Figure 7/Figure 7--figure supplement 3/C/Panel C Left mean difference by mouse.fig
- __MACOSX/Figure 7/Figure 7--figure supplement 3/C/._Panel C Left mean difference by mouse.fig
- Figure 7/Figure 7--figure supplement 3/C/Panel C mean difference comparison.fig
- __MACOSX/Figure 7/Figure 7--figure supplement 3/C/._Panel C mean difference comparison.fig
- Figure 7/Figure 7--figure supplement 3/B/right.fig
- __MACOSX/Figure 7/Figure 7--figure supplement 3/B/._right.fig
- Figure 7/Figure 7--figure supplement 3/B/left.fig
- __MACOSX/Figure 7/Figure 7--figure supplement 3/B/._left.fig
