# Supplementary material for: Slowly evolving dopaminergic activity modulates the moment-to-moment probability of reward-related self-timed movements
Source: eLife. 2021 Dec 23;10:e62583. doi: 10.7554/eLife.62583 (PMC8860451; doi:10.7554/eLife.62583)
Supplement: Figure 8—source data 1. [file elife-62583-fig8-data1.zip]

Archive with 10,718 entries (9,931 files):
- Figure 8/
- __MACOSX/._Figure 8
- Figure 8/Figure 8--figure supplement 1/
- __MACOSX/Figure 8/._Figure 8--figure supplement 1
- Figure 8/Figure 8--figure supplement 2/
- __MACOSX/Figure 8/._Figure 8--figure supplement 2
- Figure 8/C/
- __MACOSX/Figure 8/._C
- Figure 8/D/
- __MACOSX/Figure 8/._D
- Figure 8/E/
- __MACOSX/Figure 8/._E
- Figure 8/B/
- __MACOSX/Figure 8/._B
- Figure 8/Figure 8--figure supplement 1/MouseB6-Composite_bl_ts_pkg2_B6_CImax10/
- __MACOSX/Figure 8/Figure 8--figure supplement 1/._MouseB6-Composite_bl_ts_pkg2_B6_CImax10
- Figure 8/Figure 8--figure supplement 1/Explanation of Datasets.rtf
- __MACOSX/Figure 8/Figure 8--figure supplement 1/._Explanation of Datasets.rtf
- Figure 8/Figure 8--figure supplement 1/MouseB5-Composite_bl_ts_pkg2_H6_CImax10/
- __MACOSX/Figure 8/Figure 8--figure supplement 1/._MouseB5-Composite_bl_ts_pkg2_H6_CImax10
- Figure 8/Figure 8--figure supplement 2/self initiated licks in the ITI 1 mouse 5 sessions.fig
- __MACOSX/Figure 8/Figure 8--figure supplement 2/._self initiated licks in the ITI 1 mouse 5 sessions.fig
- Figure 8/C/3-4-21 Nested DA and Hx w DA alone/
- __MACOSX/Figure 8/C/._3-4-21 Nested DA and Hx w DA alone
- Figure 8/D/3-4-21 Full DA Hx and Hazard/
- __MACOSX/Figure 8/D/._3-4-21 Full DA Hx and Hazard
- Figure 8/E/3-9-21 Shuf FullDAHxHaz/
- __MACOSX/Figure 8/E/._3-9-21 Shuf FullDAHxHaz
- Figure 8/B/single trial gcamp6f.fig
- __MACOSX/Figure 8/B/._single trial gcamp6f.fig
- Figure 8/Figure 8--figure supplement 1/MouseB6-Composite_bl_ts_pkg2_B6_CImax10/B6_highSNR_CImax10_1000-1250/
- __MACOSX/Figure 8/Figure 8--figure supplement 1/MouseB6-Composite_bl_ts_pkg2_B6_CImax10/._B6_highSNR_CImax10_1000-1250
- Figure 8/Figure 8--figure supplement 1/MouseB6-Composite_bl_ts_pkg2_B6_CImax10/B6_highSNR_CImax10_250-500/
- __MACOSX/Figure 8/Figure 8--figure supplement 1/MouseB6-Composite_bl_ts_pkg2_B6_CImax10/._B6_highSNR_CImax10_250-500
- Figure 8/Figure 8--figure supplement 1/MouseB6-Composite_bl_ts_pkg2_B6_CImax10/composite_AICc_across_slices_and_sesssions_2021-03-06_1618.eps
- __MACOSX/Figure 8/Figure 8--figure supplement 1/MouseB6-Composite_bl_ts_pkg2_B6_CImax10/._composite_AICc_across_slices_and_sesssions_2021-03-06_1618.eps
- Figure 8/Figure 8--figure supplement 1/MouseB6-Composite_bl_ts_pkg2_B6_CImax10/B6_highSNR_CImax10_1500-1750/
- __MACOSX/Figure 8/Figure 8--figure supplement 1/MouseB6-Composite_bl_ts_pkg2_B6_CImax10/._B6_highSNR_CImax10_1500-1750
- Figure 8/Figure 8--figure supplement 1/MouseB6-Composite_bl_ts_pkg2_B6_CImax10/B6_highSNR_CImax10_2750-3000/
- __MACOSX/Figure 8/Figure 8--figure supplement 1/MouseB6-Composite_bl_ts_pkg2_B6_CImax10/._B6_highSNR_CImax10_2750-3000
- Figure 8/Figure 8--figure supplement 1/MouseB6-Composite_bl_ts_pkg2_B6_CImax10/B6_highSNR_CImax10_2250-2500/
- __MACOSX/Figure 8/Figure 8--figure supplement 1/MouseB6-Composite_bl_ts_pkg2_B6_CImax10/._B6_highSNR_CImax10_2250-2500
- Figure 8/Figure 8--figure supplement 1/MouseB6-Composite_bl_ts_pkg2_B6_CImax10/B6_highSNR_CImax10_3250-3500/
- __MACOSX/Figure 8/Figure 8--figure supplement 1/MouseB6-Composite_bl_ts_pkg2_B6_CImax10/._B6_highSNR_CImax10_3250-3500
- Figure 8/Figure 8--figure supplement 1/MouseB6-Composite_bl_ts_pkg2_B6_CImax10/B6_highSNR_CImax10_4750-5000/
- __MACOSX/Figure 8/Figure 8--figure supplement 1/MouseB6-Composite_bl_ts_pkg2_B6_CImax10/._B6_highSNR_CImax10_4750-5000
- Figure 8/Figure 8--figure supplement 1/MouseB6-Composite_bl_ts_pkg2_B6_CImax10/composite_Train Dev Explained_across_slices_and_sesssions_2021-03-06_1618.eps
- __MACOSX/Figure 8/Figure 8--figure supplement 1/MouseB6-Composite_bl_ts_pkg2_B6_CImax10/._composite_Train Dev Explained_across_slices_and_sesssions_2021-03-06_1618.eps
- Figure 8/Figure 8--figure supplement 1/MouseB6-Composite_bl_ts_pkg2_B6_CImax10/B6_highSNR_CImax10_1750-2000/
- __MACOSX/Figure 8/Figure 8--figure supplement 1/MouseB6-Composite_bl_ts_pkg2_B6_CImax10/._B6_highSNR_CImax10_1750-2000
- Figure 8/Figure 8--figure supplement 1/MouseB6-Composite_bl_ts_pkg2_B6_CImax10/B6_highSNR_CImax10_6500-6750/
- __MACOSX/Figure 8/Figure 8--figure supplement 1/MouseB6-Composite_bl_ts_pkg2_B6_CImax10/._B6_highSNR_CImax10_6500-6750
- Figure 8/Figure 8--figure supplement 1/MouseB6-Composite_bl_ts_pkg2_B6_CImax10/B6_highSNR_CImax10_0-250/
- __MACOSX/Figure 8/Figure 8--figure supplement 1/MouseB6-Composite_bl_ts_pkg2_B6_CImax10/._B6_highSNR_CImax10_0-250
- Figure 8/Figure 8--figure supplement 1/MouseB6-Composite_bl_ts_pkg2_B6_CImax10/B6_highSNR_CImax10_4250-4500/
- __MACOSX/Figure 8/Figure 8--figure supplement 1/MouseB6-Composite_bl_ts_pkg2_B6_CImax10/._B6_highSNR_CImax10_4250-4500
- Figure 8/Figure 8--figure supplement 1/MouseB6-Composite_bl_ts_pkg2_B6_CImax10/B6_highSNR_CImax10_5250-5500/
- __MACOSX/Figure 8/Figure 8--figure supplement 1/MouseB6-Composite_bl_ts_pkg2_B6_CImax10/._B6_highSNR_CImax10_5250-5500
- Figure 8/Figure 8--figure supplement 1/MouseB6-Composite_bl_ts_pkg2_B6_CImax10/B6_highSNR_CImax10_6000-6250/
- __MACOSX/Figure 8/Figure 8--figure supplement 1/MouseB6-Composite_bl_ts_pkg2_B6_CImax10/._B6_highSNR_CImax10_6000-6250
- Figure 8/Figure 8--figure supplement 1/MouseB6-Composite_bl_ts_pkg2_B6_CImax10/th_vs_timeslice2021-03-06_1617/
- __MACOSX/Figure 8/Figure 8--figure supplement 1/MouseB6-Composite_bl_ts_pkg2_B6_CImax10/._th_vs_timeslice2021-03-06_1617
- Figure 8/Figure 8--figure supplement 1/MouseB6-Composite_bl_ts_pkg2_B6_CImax10/B6_highSNR_CImax10_1250-1500/
- __MACOSX/Figure 8/Figure 8--figure supplement 1/MouseB6-Composite_bl_ts_pkg2_B6_CImax10/._B6_highSNR_CImax10_1250-1500
- Figure 8/Figure 8--figure supplement 1/MouseB6-Composite_bl_ts_pkg2_B6_CImax10/B6_highSNR_CImax10_5750-6000/
- __MACOSX/Figure 8/Figure 8--figure supplement 1/MouseB6-Composite_bl_ts_pkg2_B6_CImax10/._B6_highSNR_CImax10_5750-6000
- Figure 8/Figure 8--figure supplement 1/MouseB6-Composite_bl_ts_pkg2_B6_CImax10/B6_highSNR_CImax10_2500-2750/
- __MACOSX/Figure 8/Figure 8--figure supplement 1/MouseB6-Composite_bl_ts_pkg2_B6_CImax10/._B6_highSNR_CImax10_2500-2750
- Figure 8/Figure 8--figure supplement 1/MouseB6-Composite_bl_ts_pkg2_B6_CImax10/B6_highSNR_CImax10_3500-3750/
- __MACOSX/Figure 8/Figure 8--figure supplement 1/MouseB6-Composite_bl_ts_pkg2_B6_CImax10/._B6_highSNR_CImax10_3500-3750
- Figure 8/Figure 8--figure supplement 1/MouseB6-Composite_bl_ts_pkg2_B6_CImax10/composite_Test Dev Explained_across_slices_and_sesssions_2021-03-06_1618.eps
- __MACOSX/Figure 8/Figure 8--figure supplement 1/MouseB6-Composite_bl_ts_pkg2_B6_CImax10/._composite_Test Dev Explained_across_slices_and_sesssions_2021-03-06_1618.eps
- Figure 8/Figure 8--figure supplement 1/MouseB6-Composite_bl_ts_pkg2_B6_CImax10/B6_highSNR_CImax10_2000-2250/
- __MACOSX/Figure 8/Figure 8--figure supplement 1/MouseB6-Composite_bl_ts_pkg2_B6_CImax10/._B6_highSNR_CImax10_2000-2250
- Figure 8/Figure 8--figure supplement 1/MouseB6-Composite_bl_ts_pkg2_B6_CImax10/B6_highSNR_CImax10_3000-3250/
- __MACOSX/Figure 8/Figure 8--figure supplement 1/MouseB6-Composite_bl_ts_pkg2_B6_CImax10/._B6_highSNR_CImax10_3000-3250
- Figure 8/Figure 8--figure supplement 1/MouseB6-Composite_bl_ts_pkg2_B6_CImax10/B6_highSNR_CImax10_500-750/
- __MACOSX/Figure 8/Figure 8--figure supplement 1/MouseB6-Composite_bl_ts_pkg2_B6_CImax10/._B6_highSNR_CImax10_500-750
- Figure 8/Figure 8--figure supplement 1/MouseB6-Composite_bl_ts_pkg2_B6_CImax10/composite_BIC_across_slices_and_sesssions_2021-03-06_1618.eps
- __MACOSX/Figure 8/Figure 8--figure supplement 1/MouseB6-Composite_bl_ts_pkg2_B6_CImax10/._composite_BIC_across_slices_and_sesssions_2021-03-06_1618.eps
- Figure 8/Figure 8--figure supplement 1/MouseB6-Composite_bl_ts_pkg2_B6_CImax10/B6_highSNR_CImax10_4000-4250/
- __MACOSX/Figure 8/Figure 8--figure supplement 1/MouseB6-Composite_bl_ts_pkg2_B6_CImax10/._B6_highSNR_CImax10_4000-4250
- Figure 8/Figure 8--figure supplement 1/MouseB6-Composite_bl_ts_pkg2_B6_CImax10/B6_highSNR_CImax10_5000-5250/
- __MACOSX/Figure 8/Figure 8--figure supplement 1/MouseB6-Composite_bl_ts_pkg2_B6_CImax10/._B6_highSNR_CImax10_5000-5250
- Figure 8/Figure 8--figure supplement 1/MouseB6-Composite_bl_ts_pkg2_B6_CImax10/composite_Train Accuracy_across_slices_and_sesssions_2021-03-06_1618.eps
- __MACOSX/Figure 8/Figure 8--figure supplement 1/MouseB6-Composite_bl_ts_pkg2_B6_CImax10/._composite_Train Accuracy_across_slices_and_sesssions_2021-03-06_1618.eps
- Figure 8/Figure 8--figure supplement 1/MouseB6-Composite_bl_ts_pkg2_B6_CImax10/composite_Test Accuracy_across_slices_and_sesssions_2021-03-06_1618.eps
- __MACOSX/Figure 8/Figure 8--figure supplement 1/MouseB6-Composite_bl_ts_pkg2_B6_CImax10/._composite_Test Accuracy_across_slices_and_sesssions_2021-03-06_1618.eps
- Figure 8/Figure 8--figure supplement 1/MouseB6-Composite_bl_ts_pkg2_B6_CImax10/composite_AIC_across_slices_and_sesssions_2021-03-06_1618.eps
- __MACOSX/Figure 8/Figure 8--figure supplement 1/MouseB6-Composite_bl_ts_pkg2_B6_CImax10/._composite_AIC_across_slices_and_sesssions_2021-03-06_1618.eps
- Figure 8/Figure 8--figure supplement 1/MouseB6-Composite_bl_ts_pkg2_B6_CImax10/B6_highSNR_CImax10_6250-6500/
- __MACOSX/Figure 8/Figure 8--figure supplement 1/MouseB6-Composite_bl_ts_pkg2_B6_CImax10/._B6_highSNR_CImax10_6250-6500
- Figure 8/Figure 8--figure supplement 1/MouseB6-Composite_bl_ts_pkg2_B6_CImax10/B6_highSNR_CImax10_3750-4000/
- __MACOSX/Figure 8/Figure 8--figure supplement 1/MouseB6-Composite_bl_ts_pkg2_B6_CImax10/._B6_highSNR_CImax10_3750-4000
- Figure 8/Figure 8--figure supplement 1/MouseB6-Composite_bl_ts_pkg2_B6_CImax10/B6_highSNR_CImax10_750-1000/
- __MACOSX/Figure 8/Figure 8--figure supplement 1/MouseB6-Composite_bl_ts_pkg2_B6_CImax10/._B6_highSNR_CImax10_750-1000
- Figure 8/Figure 8--figure supplement 1/MouseB6-Composite_bl_ts_pkg2_B6_CImax10/B6_highSNR_CImax10_4500-4750/
- __MACOSX/Figure 8/Figure 8--figure supplement 1/MouseB6-Composite_bl_ts_pkg2_B6_CImax10/._B6_highSNR_CImax10_4500-4750
- Figure 8/Figure 8--figure supplement 1/MouseB6-Composite_bl_ts_pkg2_B6_CImax10/B6_highSNR_CImax10_5500-5750/
- __MACOSX/Figure 8/Figure 8--figure supplement 1/MouseB6-Composite_bl_ts_pkg2_B6_CImax10/._B6_highSNR_CImax10_5500-5750
- Figure 8/Figure 8--figure supplement 1/MouseB5-Composite_bl_ts_pkg2_H6_CImax10/composite_BIC_across_slices_and_sesssions_2021-03-06_1638.eps
- __MACOSX/Figure 8/Figure 8--figure supplement 1/MouseB5-Composite_bl_ts_pkg2_H6_CImax10/._composite_BIC_across_slices_and_sesssions_2021-03-06_1638.eps
- Figure 8/Figure 8--figure supplement 1/MouseB5-Composite_bl_ts_pkg2_H6_CImax10/H6_SNR_CImax10_0-250/
- __MACOSX/Figure 8/Figure 8--figure supplement 1/MouseB5-Composite_bl_ts_pkg2_H6_CImax10/._H6_SNR_CImax10_0-250
- Figure 8/Figure 8--figure supplement 1/MouseB5-Composite_bl_ts_pkg2_H6_CImax10/H6_SNR_CImax10_2250-2500/
- __MACOSX/Figure 8/Figure 8--figure supplement 1/MouseB5-Composite_bl_ts_pkg2_H6_CImax10/._H6_SNR_CImax10_2250-2500
- Figure 8/Figure 8--figure supplement 1/MouseB5-Composite_bl_ts_pkg2_H6_CImax10/H6_SNR_CImax10_3250-3500/
- __MACOSX/Figure 8/Figure 8--figure supplement 1/MouseB5-Composite_bl_ts_pkg2_H6_CImax10/._H6_SNR_CImax10_3250-3500
- Figure 8/Figure 8--figure supplement 1/MouseB5-Composite_bl_ts_pkg2_H6_CImax10/H6_SNR_CImax10_2750-3000/
- __MACOSX/Figure 8/Figure 8--figure supplement 1/MouseB5-Composite_bl_ts_pkg2_H6_CImax10/._H6_SNR_CImax10_2750-3000
- Figure 8/Figure 8--figure supplement 1/MouseB5-Composite_bl_ts_pkg2_H6_CImax10/composite_Test Accuracy_across_slices_and_sesssions_2021-03-06_1638.eps
- __MACOSX/Figure 8/Figure 8--figure supplement 1/MouseB5-Composite_bl_ts_pkg2_H6_CImax10/._composite_Test Accuracy_across_slices_and_sesssions_2021-03-06_1638.eps
- Figure 8/Figure 8--figure supplement 1/MouseB5-Composite_bl_ts_pkg2_H6_CImax10/composite_Train Accuracy_across_slices_and_sesssions_2021-03-06_1638.eps
- __MACOSX/Figure 8/Figure 8--figure supplement 1/MouseB5-Composite_bl_ts_pkg2_H6_CImax10/._composite_Train Accuracy_across_slices_and_sesssions_2021-03-06_1638.eps
- Figure 8/Figure 8--figure supplement 1/MouseB5-Composite_bl_ts_pkg2_H6_CImax10/H6_SNR_CImax10_1500-1750/
- __MACOSX/Figure 8/Figure 8--figure supplement 1/MouseB5-Composite_bl_ts_pkg2_H6_CImax10/._H6_SNR_CImax10_1500-1750
- Figure 8/Figure 8--figure supplement 1/MouseB5-Composite_bl_ts_pkg2_H6_CImax10/composite_AIC_across_slices_and_sesssions_2021-03-06_1638.eps
- __MACOSX/Figure 8/Figure 8--figure supplement 1/MouseB5-Composite_bl_ts_pkg2_H6_CImax10/._composite_AIC_across_slices_and_sesssions_2021-03-06_1638.eps
- Figure 8/Figure 8--figure supplement 1/MouseB5-Composite_bl_ts_pkg2_H6_CImax10/H6_SNR_CImax10_1000-1250/
- __MACOSX/Figure 8/Figure 8--figure supplement 1/MouseB5-Composite_bl_ts_pkg2_H6_CImax10/._H6_SNR_CImax10_1000-1250
- Figure 8/Figure 8--figure supplement 1/MouseB5-Composite_bl_ts_pkg2_H6_CImax10/H6_SNR_CImax10_250-500/
- __MACOSX/Figure 8/Figure 8--figure supplement 1/MouseB5-Composite_bl_ts_pkg2_H6_CImax10/._H6_SNR_CImax10_250-500
- Figure 8/Figure 8--figure supplement 1/MouseB5-Composite_bl_ts_pkg2_H6_CImax10/H6_SNR_CImax10_750-1000/
- __MACOSX/Figure 8/Figure 8--figure supplement 1/MouseB5-Composite_bl_ts_pkg2_H6_CImax10/._H6_SNR_CImax10_750-1000
- Figure 8/Figure 8--figure supplement 1/MouseB5-Composite_bl_ts_pkg2_H6_CImax10/H6_SNR_CImax10_6000-6250/
- __MACOSX/Figure 8/Figure 8--figure supplement 1/MouseB5-Composite_bl_ts_pkg2_H6_CImax10/._H6_SNR_CImax10_6000-6250
- Figure 8/Figure 8--figure supplement 1/MouseB5-Composite_bl_ts_pkg2_H6_CImax10/H6_SNR_CImax10_4250-4500/
- __MACOSX/Figure 8/Figure 8--figure supplement 1/MouseB5-Composite_bl_ts_pkg2_H6_CImax10/._H6_SNR_CImax10_4250-4500
- Figure 8/Figure 8--figure supplement 1/MouseB5-Composite_bl_ts_pkg2_H6_CImax10/H6_SNR_CImax10_5250-5500/
- __MACOSX/Figure 8/Figure 8--figure supplement 1/MouseB5-Composite_bl_ts_pkg2_H6_CImax10/._H6_SNR_CImax10_5250-5500
- Figure 8/Figure 8--figure supplement 1/MouseB5-Composite_bl_ts_pkg2_H6_CImax10/composite_Test Dev Explained_across_slices_and_sesssions_2021-03-06_1638.eps
- __MACOSX/Figure 8/Figure 8--figure supplement 1/MouseB5-Composite_bl_ts_pkg2_H6_CImax10/._composite_Test Dev Explained_across_slices_and_sesssions_2021-03-06_1638.eps
- Figure 8/Figure 8--figure supplement 1/MouseB5-Composite_bl_ts_pkg2_H6_CImax10/H6_SNR_CImax10_6500-6750/
- __MACOSX/Figure 8/Figure 8--figure supplement 1/MouseB5-Composite_bl_ts_pkg2_H6_CImax10/._H6_SNR_CImax10_6500-6750
- Figure 8/Figure 8--figure supplement 1/MouseB5-Composite_bl_ts_pkg2_H6_CImax10/00Note on H6 label.rtf
- __MACOSX/Figure 8/Figure 8--figure supplement 1/MouseB5-Composite_bl_ts_pkg2_H6_CImax10/._00Note on H6 label.rtf
- Figure 8/Figure 8--figure supplement 1/MouseB5-Composite_bl_ts_pkg2_H6_CImax10/H6_SNR_CImax10_1750-2000/
- __MACOSX/Figure 8/Figure 8--figure supplement 1/MouseB5-Composite_bl_ts_pkg2_H6_CImax10/._H6_SNR_CImax10_1750-2000
- Figure 8/Figure 8--figure supplement 1/MouseB5-Composite_bl_ts_pkg2_H6_CImax10/H6_SNR_CImax10_4750-5000/
- __MACOSX/Figure 8/Figure 8--figure supplement 1/MouseB5-Composite_bl_ts_pkg2_H6_CImax10/._H6_SNR_CImax10_4750-5000
- Figure 8/Figure 8--figure supplement 1/MouseB5-Composite_bl_ts_pkg2_H6_CImax10/H6_SNR_CImax10_2000-2250/
- __MACOSX/Figure 8/Figure 8--figure supplement 1/MouseB5-Composite_bl_ts_pkg2_H6_CImax10/._H6_SNR_CImax10_2000-2250
- Figure 8/Figure 8--figure supplement 1/MouseB5-Composite_bl_ts_pkg2_H6_CImax10/H6_SNR_CImax10_3000-3250/
- __MACOSX/Figure 8/Figure 8--figure supplement 1/MouseB5-Composite_bl_ts_pkg2_H6_CImax10/._H6_SNR_CImax10_3000-3250
- Figure 8/Figure 8--figure supplement 1/MouseB5-Composite_bl_ts_pkg2_H6_CImax10/th_vs_timeslice2021-03-06_1637/
- __MACOSX/Figure 8/Figure 8--figure supplement 1/MouseB5-Composite_bl_ts_pkg2_H6_CImax10/._th_vs_timeslice2021-03-06_1637
- Figure 8/Figure 8--figure supplement 1/MouseB5-Composite_bl_ts_pkg2_H6_CImax10/composite_Train Dev Explained_across_slices_and_sesssions_2021-03-06_1638.eps
- __MACOSX/Figure 8/Figure 8--figure supplement 1/MouseB5-Composite_bl_ts_pkg2_H6_CImax10/._composite_Train Dev Explained_across_slices_and_sesssions_2021-03-06_1638.eps
- Figure 8/Figure 8--figure supplement 1/MouseB5-Composite_bl_ts_pkg2_H6_CImax10/H6_SNR_CImax10_500-750/
- __MACOSX/Figure 8/Figure 8--figure supplement 1/MouseB5-Composite_bl_ts_pkg2_H6_CImax10/._H6_SNR_CImax10_500-750
- Figure 8/Figure 8--figure supplement 1/MouseB5-Composite_bl_ts_pkg2_H6_CImax10/H6_SNR_CImax10_2500-2750/
- __MACOSX/Figure 8/Figure 8--figure supplement 1/MouseB5-Composite_bl_ts_pkg2_H6_CImax10/._H6_SNR_CImax10_2500-2750
- Figure 8/Figure 8--figure supplement 1/MouseB5-Composite_bl_ts_pkg2_H6_CImax10/H6_SNR_CImax10_3500-3750/
- __MACOSX/Figure 8/Figure 8--figure supplement 1/MouseB5-Composite_bl_ts_pkg2_H6_CImax10/._H6_SNR_CImax10_3500-3750
- Figure 8/Figure 8--figure supplement 1/MouseB5-Composite_bl_ts_pkg2_H6_CImax10/H6_SNR_CImax10_5750-6000/
- __MACOSX/Figure 8/Figure 8--figure supplement 1/MouseB5-Composite_bl_ts_pkg2_H6_CImax10/._H6_SNR_CImax10_5750-6000
- Figure 8/Figure 8--figure supplement 1/MouseB5-Composite_bl_ts_pkg2_H6_CImax10/th_vs_timeslice2021-03-06_1917/
- __MACOSX/Figure 8/Figure 8--figure supplement 1/MouseB5-Composite_bl_ts_pkg2_H6_CImax10/._th_vs_timeslice2021-03-06_1917
- Figure 8/Figure 8--figure supplement 1/MouseB5-Composite_bl_ts_pkg2_H6_CImax10/H6_SNR_CImax10_1250-1500/
- __MACOSX/Figure 8/Figure 8--figure supplement 1/MouseB5-Composite_bl_ts_pkg2_H6_CImax10/._H6_SNR_CImax10_1250-1500
- Figure 8/Figure 8--figure supplement 1/MouseB5-Composite_bl_ts_pkg2_H6_CImax10/H6_SNR_CImax10_4500-4750/
- __MACOSX/Figure 8/Figure 8--figure supplement 1/MouseB5-Composite_bl_ts_pkg2_H6_CImax10/._H6_SNR_CImax10_4500-4750
- Figure 8/Figure 8--figure supplement 1/MouseB5-Composite_bl_ts_pkg2_H6_CImax10/H6_SNR_CImax10_5500-5750/
- __MACOSX/Figure 8/Figure 8--figure supplement 1/MouseB5-Composite_bl_ts_pkg2_H6_CImax10/._H6_SNR_CImax10_5500-5750
- Figure 8/Figure 8--figure supplement 1/MouseB5-Composite_bl_ts_pkg2_H6_CImax10/H6_SNR_CImax10_3750-4000/
- __MACOSX/Figure 8/Figure 8--figure supplement 1/MouseB5-Composite_bl_ts_pkg2_H6_CImax10/._H6_SNR_CImax10_3750-4000
- Figure 8/Figure 8--figure supplement 1/MouseB5-Composite_bl_ts_pkg2_H6_CImax10/H6_SNR_CImax10_6250-6500/
- __MACOSX/Figure 8/Figure 8--figure supplement 1/MouseB5-Composite_bl_ts_pkg2_H6_CImax10/._H6_SNR_CImax10_6250-6500
- Figure 8/Figure 8--figure supplement 1/MouseB5-Composite_bl_ts_pkg2_H6_CImax10/composite_AICc_across_slices_and_sesssions_2021-03-06_1638.eps
- __MACOSX/Figure 8/Figure 8--figure supplement 1/MouseB5-Composite_bl_ts_pkg2_H6_CImax10/._composite_AICc_across_slices_and_sesssions_2021-03-06_1638.eps
- Figure 8/Figure 8--figure supplement 1/MouseB5-Composite_bl_ts_pkg2_H6_CImax10/H6_SNR_CImax10_4000-4250/
- __MACOSX/Figure 8/Figure 8--figure supplement 1/MouseB5-Composite_bl_ts_pkg2_H6_CImax10/._H6_SNR_CImax10_4000-4250
- Figure 8/Figure 8--figure supplement 1/MouseB5-Composite_bl_ts_pkg2_H6_CImax10/H6_SNR_CImax10_5000-5250/
- __MACOSX/Figure 8/Figure 8--figure supplement 1/MouseB5-Composite_bl_ts_pkg2_H6_CImax10/._H6_SNR_CImax10_5000-5250
- Figure 8/C/3-4-21 Nested DA and Hx w DA alone/composite_Hx2s_-2s_theta_summary_nboot100_nsesh98_2021-03-04_1416.eps
- __MACOSX/Figure 8/C/3-4-21 Nested DA and Hx w DA alone/._composite_Hx2s_-2s_theta_summary_nboot100_nsesh98_2021-03-04_1416.eps
- Figure 8/C/3-4-21 Nested DA and Hx w DA alone/Hx2s_-8s_composite_se_ths_nboot100_nsesh98.csv
- __MACOSX/Figure 8/C/3-4-21 Nested DA and Hx w DA alone/._Hx2s_-8s_composite_se_ths_nboot100_nsesh98.csv
- Figure 8/C/3-4-21 Nested DA and Hx w DA alone/DA_composite_ths_nboot100_nsesh98.csv
- __MACOSX/Figure 8/C/3-4-21 Nested DA and Hx w DA alone/._DA_composite_ths_nboot100_nsesh98.csv
- Figure 8/C/3-4-21 Nested DA and Hx w DA alone/composite_Hx2s_-4s_theta_summary_nboot100_nsesh98_2021-03-04_1416.eps
- __MACOSX/Figure 8/C/3-4-21 Nested DA and Hx w DA alone/._composite_Hx2s_-4s_theta_summary_nboot100_nsesh98_2021-03-04_1416.eps
- Figure 8/C/3-4-21 Nested DA and Hx w DA alone/Hx2s_-2s_composite_th_summary_nboot100_nsesh98.csv
- __MACOSX/Figure 8/C/3-4-21 Nested DA and Hx w DA alone/._Hx2s_-2s_composite_th_summary_nboot100_nsesh98.csv
- Figure 8/C/3-4-21 Nested DA and Hx w DA alone/composite_Hx2s_-8s_theta_summary_nboot100_nsesh98_2021-03-04_1416.eps
- __MACOSX/Figure 8/C/3-4-21 Nested DA and Hx w DA alone/._composite_Hx2s_-8s_theta_summary_nboot100_nsesh98_2021-03-04_1416.eps
- Figure 8/C/3-4-21 Nested DA and Hx w DA alone/Hx2s_-4s_composite_ths_nboot100_nsesh98.csv
- __MACOSX/Figure 8/C/3-4-21 Nested DA and Hx w DA alone/._Hx2s_-4s_composite_ths_nboot100_nsesh98.csv
- Figure 8/C/3-4-21 Nested DA and Hx w DA alone/composite_Hx2s_-2s_DA_theta_summary_nboot100_nsesh98_2021-03-04_1416.eps
- __MACOSX/Figure 8/C/3-4-21 Nested DA and Hx w DA alone/._composite_Hx2s_-2s_DA_theta_summary_nboot100_nsesh98_2021-03-04_1416.eps
- Figure 8/C/3-4-21 Nested DA and Hx w DA alone/Hx2s_composite_dofs_nboot100_nsesh98.csv
- __MACOSX/Figure 8/C/3-4-21 Nested DA and Hx w DA alone/._Hx2s_composite_dofs_nboot100_nsesh98.csv
- Figure 8/C/3-4-21 Nested DA and Hx w DA alone/Hx2s_-6s_composite_dofs_nboot100_nsesh98.csv
- __MACOSX/Figure 8/C/3-4-21 Nested DA and Hx w DA alone/._Hx2s_-6s_composite_dofs_nboot100_nsesh98.csv
- Figure 8/C/3-4-21 Nested DA and Hx w DA alone/Hx2s_1-4s_composite_ths_nboot100_nsesh98.csv
- __MACOSX/Figure 8/C/3-4-21 Nested DA and Hx w DA alone/._Hx2s_1-4s_composite_ths_nboot100_nsesh98.csv
- Figure 8/C/3-4-21 Nested DA and Hx w DA alone/Hx2s_1-2s_composite_th_summary_nboot100_nsesh98.csv
- __MACOSX/Figure 8/C/3-4-21 Nested DA and Hx w DA alone/._Hx2s_1-2s_composite_th_summary_nboot100_nsesh98.csv
- Figure 8/C/3-4-21 Nested DA and Hx w DA alone/Hx2s_1s_composite_dofs_nboot100_nsesh98.csv
- __MACOSX/Figure 8/C/3-4-21 Nested DA and Hx w DA alone/._Hx2s_1s_composite_dofs_nboot100_nsesh98.csv
- Figure 8/C/3-4-21 Nested DA and Hx w DA alone/compositeBICs_nboot100_nsesh98.csv
- __MACOSX/Figure 8/C/3-4-21 Nested DA and Hx w DA alone/._compositeBICs_nboot100_nsesh98.csv
- Figure 8/C/3-4-21 Nested DA and Hx w DA alone/Hx2s_1-2s_composite_se_ths_nboot100_nsesh98.csv
- __MACOSX/Figure 8/C/3-4-21 Nested DA and Hx w DA alone/._Hx2s_1-2s_composite_se_ths_nboot100_nsesh98.csv
- Figure 8/C/3-4-21 Nested DA and Hx w DA alone/CI_BICs_nboot100_nsesh98.csv
- __MACOSX/Figure 8/C/3-4-21 Nested DA and Hx w DA alone/._CI_BICs_nboot100_nsesh98.csv
- Figure 8/C/3-4-21 Nested DA and Hx w DA alone/compositeAICBIC_summary_nboot100_nsesh98_2021-03-04_1416.eps
- __MACOSX/Figure 8/C/3-4-21 Nested DA and Hx w DA alone/._compositeAICBIC_summary_nboot100_nsesh98_2021-03-04_1416.eps
- Figure 8/C/3-4-21 Nested DA and Hx w DA alone/Hx2s_1-4s_composite_se_ths_nboot100_nsesh98.csv
- __MACOSX/Figure 8/C/3-4-21 Nested DA and Hx w DA alone/._Hx2s_1-4s_composite_se_ths_nboot100_nsesh98.csv
- Figure 8/C/3-4-21 Nested DA and Hx w DA alone/composite_Hx2s_theta_summary_nboot100_nsesh98_2021-03-04_1416.eps
- __MACOSX/Figure 8/C/3-4-21 Nested DA and Hx w DA alone/._composite_Hx2s_theta_summary_nboot100_nsesh98_2021-03-04_1416.eps
- Figure 8/C/3-4-21 Nested DA and Hx w DA alone/Hx2s_1s_composite_th_summary_nboot100_nsesh98.csv
- __MACOSX/Figure 8/C/3-4-21 Nested DA and Hx w DA alone/._Hx2s_1s_composite_th_summary_nboot100_nsesh98.csv
- Figure 8/C/3-4-21 Nested DA and Hx w DA alone/Hx2s_1s_composite_ths_nboot100_nsesh98.csv
- __MACOSX/Figure 8/C/3-4-21 Nested DA and Hx w DA alone/._Hx2s_1s_composite_ths_nboot100_nsesh98.csv
- Figure 8/C/3-4-21 Nested DA and Hx w DA alone/Hx2s_1s_composite_se_ths_nboot100_nsesh98.csv
- __MACOSX/Figure 8/C/3-4-21 Nested DA and Hx w DA alone/._Hx2s_1s_composite_se_ths_nboot100_nsesh98.csv
- Figure 8/C/3-4-21 Nested DA and Hx w DA alone/Hx2s_-8s_composite_th_summary_nboot100_nsesh98.csv
- __MACOSX/Figure 8/C/3-4-21 Nested DA and Hx w DA alone/._Hx2s_-8s_composite_th_summary_nboot100_nsesh98.csv
- Figure 8/C/3-4-21 Nested DA and Hx w DA alone/Hx2s_-8s_composite_ths_nboot100_nsesh98.csv
- __MACOSX/Figure 8/C/3-4-21 Nested DA and Hx w DA alone/._Hx2s_-8s_composite_ths_nboot100_nsesh98.csv
- Figure 8/C/3-4-21 Nested DA and Hx w DA alone/Hx2s_-2s_composite_ths_nboot100_nsesh98.csv
- __MACOSX/Figure 8/C/3-4-21 Nested DA and Hx w DA alone/._Hx2s_-2s_composite_ths_nboot100_nsesh98.csv
- Figure 8/C/3-4-21 Nested DA and Hx w DA alone/__Explanation of Datasets.rtf
- __MACOSX/Figure 8/C/3-4-21 Nested DA and Hx w DA alone/.___Explanation of Datasets.rtf
- Figure 8/C/3-4-21 Nested DA and Hx w DA alone/composite_Hx2s_1-2s_theta_summary_nboot100_nsesh98_2021-03-04_1416.eps
- __MACOSX/Figure 8/C/3-4-21 Nested DA and Hx w DA alone/._composite_Hx2s_1-2s_theta_summary_nboot100_nsesh98_2021-03-04_1416.eps
- Figure 8/C/3-4-21 Nested DA and Hx w DA alone/Hx2s_1-2s_composite_ths_nboot100_nsesh98.csv
- __MACOSX/Figure 8/C/3-4-21 Nested DA and Hx w DA alone/._Hx2s_1-2s_composite_ths_nboot100_nsesh98.csv
- Figure 8/C/3-4-21 Nested DA and Hx w DA alone/composite_Hx2s_1-4s_theta_summary_nboot100_nsesh98_2021-03-04_1416.eps
- __MACOSX/Figure 8/C/3-4-21 Nested DA and Hx w DA alone/._composite_Hx2s_1-4s_theta_summary_nboot100_nsesh98_2021-03-04_1416.eps
- Figure 8/C/3-4-21 Nested DA and Hx w DA alone/CI_AICs_nboot100_nsesh98.csv
- __MACOSX/Figure 8/C/3-4-21 Nested DA and Hx w DA alone/._CI_AICs_nboot100_nsesh98.csv
- Figure 8/C/3-4-21 Nested DA and Hx w DA alone/Hx2s_-2s_composite_se_ths_nboot100_nsesh98.csv
- __MACOSX/Figure 8/C/3-4-21 Nested DA and Hx w DA alone/._Hx2s_-2s_composite_se_ths_nboot100_nsesh98.csv
- Figure 8/C/3-4-21 Nested DA and Hx w DA alone/Hx2s_1-2s_composite_dofs_nboot100_nsesh98.csv
- __MACOSX/Figure 8/C/3-4-21 Nested DA and Hx w DA alone/._Hx2s_1-2s_composite_dofs_nboot100_nsesh98.csv
- Figure 8/C/3-4-21 Nested DA and Hx w DA alone/composite_Sn_accuracys_nboot100_nsesh98.csv
- __MACOSX/Figure 8/C/3-4-21 Nested DA and Hx w DA alone/._composite_Sn_accuracys_nboot100_nsesh98.csv
- Figure 8/C/3-4-21 Nested DA and Hx w DA alone/composite_dev_explained_nboot100_nsesh98.csv
- __MACOSX/Figure 8/C/3-4-21 Nested DA and Hx w DA alone/._composite_dev_explained_nboot100_nsesh98.csv
- Figure 8/C/3-4-21 Nested DA and Hx w DA alone/Hx2s_-4s_composite_se_ths_nboot100_nsesh98.csv
- __MACOSX/Figure 8/C/3-4-21 Nested DA and Hx w DA alone/._Hx2s_-4s_composite_se_ths_nboot100_nsesh98.csv
- Figure 8/C/3-4-21 Nested DA and Hx w DA alone/Hx2s_composite_ths_nboot100_nsesh98.csv
- __MACOSX/Figure 8/C/3-4-21 Nested DA and Hx w DA alone/._Hx2s_composite_ths_nboot100_nsesh98.csv
- Figure 8/C/3-4-21 Nested DA and Hx w DA alone/CI_Sn_accuracys_nboot100_nsesh98.csv
- __MACOSX/Figure 8/C/3-4-21 Nested DA and Hx w DA alone/._CI_Sn_accuracys_nboot100_nsesh98.csv
- Figure 8/C/3-4-21 Nested DA and Hx w DA alone/compositeAICs_nboot100_nsesh98.csv
- __MACOSX/Figure 8/C/3-4-21 Nested DA and Hx w DA alone/._compositeAICs_nboot100_nsesh98.csv
- Figure 8/C/3-4-21 Nested DA and Hx w DA alone/Hx2s_1-4s_composite_dofs_nboot100_nsesh98.csv
- __MACOSX/Figure 8/C/3-4-21 Nested DA and Hx w DA alone/._Hx2s_1-4s_composite_dofs_nboot100_nsesh98.csv
- Figure 8/C/3-4-21 Nested DA and Hx w DA alone/composite_DA_theta_summary_nboot100_nsesh98_2021-03-04_1416.eps
- __MACOSX/Figure 8/C/3-4-21 Nested DA and Hx w DA alone/._composite_DA_theta_summary_nboot100_nsesh98_2021-03-04_1416.eps
- Figure 8/C/3-4-21 Nested DA and Hx w DA alone/CI_Sn_dev_explained_nboot100_nsesh98.csv
- __MACOSX/Figure 8/C/3-4-21 Nested DA and Hx w DA alone/._CI_Sn_dev_explained_nboot100_nsesh98.csv
- Figure 8/C/3-4-21 Nested DA and Hx w DA alone/composite_Accuracy_summary_nboot100_nsesh98_2021-03-04_1416.eps
- __MACOSX/Figure 8/C/3-4-21 Nested DA and Hx w DA alone/._composite_Accuracy_summary_nboot100_nsesh98_2021-03-04_1416.eps
- Figure 8/C/3-4-21 Nested DA and Hx w DA alone/CI_AICcs_nboot100_nsesh98.csv
- __MACOSX/Figure 8/C/3-4-21 Nested DA and Hx w DA alone/._CI_AICcs_nboot100_nsesh98.csv
- Figure 8/C/3-4-21 Nested DA and Hx w DA alone/Hx2s_-6s_composite_se_ths_nboot100_nsesh98.csv
- __MACOSX/Figure 8/C/3-4-21 Nested DA and Hx w DA alone/._Hx2s_-6s_composite_se_ths_nboot100_nsesh98.csv
- Figure 8/C/3-4-21 Nested DA and Hx w DA alone/DA_composite_dofs_nboot100_nsesh98.csv
- __MACOSX/Figure 8/C/3-4-21 Nested DA and Hx w DA alone/._DA_composite_dofs_nboot100_nsesh98.csv
- Figure 8/C/3-4-21 Nested DA and Hx w DA alone/Hx2s_-2s_DA_composite_th_summary_nboot100_nsesh98.csv
- __MACOSX/Figure 8/C/3-4-21 Nested DA and Hx w DA alone/._Hx2s_-2s_DA_composite_th_summary_nboot100_nsesh98.csv
- Figure 8/C/3-4-21 Nested DA and Hx w DA alone/composite_accuracys_test_nboot100_nsesh98.csv
- __MACOSX/Figure 8/C/3-4-21 Nested DA and Hx w DA alone/._composite_accuracys_test_nboot100_nsesh98.csv
- Figure 8/C/3-4-21 Nested DA and Hx w DA alone/Hx2s_-2s_DA_composite_se_ths_nboot100_nsesh98.csv
- __MACOSX/Figure 8/C/3-4-21 Nested DA and Hx w DA alone/._Hx2s_-2s_DA_composite_se_ths_nboot100_nsesh98.csv
- Figure 8/C/3-4-21 Nested DA and Hx w DA alone/Hx2s_composite_se_ths_nboot100_nsesh98.csv
- __MACOSX/Figure 8/C/3-4-21 Nested DA and Hx w DA alone/._Hx2s_composite_se_ths_nboot100_nsesh98.csv
- Figure 8/C/3-4-21 Nested DA and Hx w DA alone/composite_Hx2s_-6s_theta_summary_nboot100_nsesh98_2021-03-04_1416.eps
- __MACOSX/Figure 8/C/3-4-21 Nested DA and Hx w DA alone/._composite_Hx2s_-6s_theta_summary_nboot100_nsesh98_2021-03-04_1416.eps
- Figure 8/C/3-4-21 Nested DA and Hx w DA alone/Hx2s_1-6s_composite_dofs_nboot100_nsesh98.csv
- __MACOSX/Figure 8/C/3-4-21 Nested DA and Hx w DA alone/._Hx2s_1-6s_composite_dofs_nboot100_nsesh98.csv
- Figure 8/C/3-4-21 Nested DA and Hx w DA alone/CI_dev_explained_nboot100_nsesh98.csv
- __MACOSX/Figure 8/C/3-4-21 Nested DA and Hx w DA alone/._CI_dev_explained_nboot100_nsesh98.csv
- Figure 8/C/3-4-21 Nested DA and Hx w DA alone/Hx2s_-2s_DA_composite_dofs_nboot100_nsesh98.csv
- __MACOSX/Figure 8/C/3-4-21 Nested DA and Hx w DA alone/._Hx2s_-2s_DA_composite_dofs_nboot100_nsesh98.csv
- Figure 8/C/3-4-21 Nested DA and Hx w DA alone/compositeAICcs_nboot100_nsesh98.csv
- __MACOSX/Figure 8/C/3-4-21 Nested DA and Hx w DA alone/._compositeAICcs_nboot100_nsesh98.csv
- Figure 8/C/3-4-21 Nested DA and Hx w DA alone/Hx2s_-6s_composite_ths_nboot100_nsesh98.csv
- __MACOSX/Figure 8/C/3-4-21 Nested DA and Hx w DA alone/._Hx2s_-6s_composite_ths_nboot100_nsesh98.csv
- Figure 8/C/3-4-21 Nested DA and Hx w DA alone/composite_DevExpl_summary_nboot100_nsesh98_2021-03-04_1416.eps
- __MACOSX/Figure 8/C/3-4-21 Nested DA and Hx w DA alone/._composite_DevExpl_summary_nboot100_nsesh98_2021-03-04_1416.eps
- Figure 8/C/3-4-21 Nested DA and Hx w DA alone/Hx2s_-8s_composite_dofs_nboot100_nsesh98.csv
- __MACOSX/Figure 8/C/3-4-21 Nested DA and Hx w DA alone/._Hx2s_-8s_composite_dofs_nboot100_nsesh98.csv
- Figure 8/C/3-4-21 Nested DA and Hx w DA alone/Hx2s_1-6s_composite_ths_nboot100_nsesh98.csv
- __MACOSX/Figure 8/C/3-4-21 Nested DA and Hx w DA alone/._Hx2s_1-6s_composite_ths_nboot100_nsesh98.csv
- Figure 8/C/3-4-21 Nested DA and Hx w DA alone/CI_accuracys_test_nboot100_nsesh98.csv
- __MACOSX/Figure 8/C/3-4-21 Nested DA and Hx w DA alone/._CI_accuracys_test_nboot100_nsesh98.csv
- Figure 8/C/3-4-21 Nested DA and Hx w DA alone/composite_Hx2s_1-6s_theta_summary_nboot100_nsesh98_2021-03-04_1416.eps
- __MACOSX/Figure 8/C/3-4-21 Nested DA and Hx w DA alone/._composite_Hx2s_1-6s_theta_summary_nboot100_nsesh98_2021-03-04_1416.eps
- Figure 8/C/3-4-21 Nested DA and Hx w DA alone/composite_Sn_dev_explained_nboot100_nsesh98.csv
- __MACOSX/Figure 8/C/3-4-21 Nested DA and Hx w DA alone/._composite_Sn_dev_explained_nboot100_nsesh98.csv
- Figure 8/C/3-4-21 Nested DA and Hx w DA alone/Hx2s_-2s_composite_dofs_nboot100_nsesh98.csv
- __MACOSX/Figure 8/C/3-4-21 Nested DA and Hx w DA alone/._Hx2s_-2s_composite_dofs_nboot100_nsesh98.csv
- Figure 8/C/3-4-21 Nested DA and Hx w DA alone/composite_Hx2s_1s_theta_summary_nboot100_nsesh98_2021-03-04_1416.eps
- __MACOSX/Figure 8/C/3-4-21 Nested DA and Hx w DA alone/._composite_Hx2s_1s_theta_summary_nboot100_nsesh98_2021-03-04_1416.eps
[truncated: 9,700 more entries]
