# Supplementary material for: Slowly evolving dopaminergic activity modulates the moment-to-moment probability of reward-related self-timed movements
Source: eLife. 2021 Dec 23;10:e62583. doi: 10.7554/eLife.62583 (PMC8860451; doi:10.7554/eLife.62583)
Supplement: Figure 8—source data 1. [file elife-62583-fig8-data1.zip › Figure 8/C/3-4-21 Nested DA and Hx w DA alone/Hx2s_-8s_composite_se_ths_nboot100_nsesh98.csv]

composite_se
0.04138129429144728
0.20144373415275715
0.28487574927330905
0.29180806374077356
0.29336267201719207
0.28836088801894183
0.20726872767498492
