# Supplementary material for: Slowly evolving dopaminergic activity modulates the moment-to-moment probability of reward-related self-timed movements
Source: eLife. 2021 Dec 23;10:e62583. doi: 10.7554/eLife.62583 (PMC8860451; doi:10.7554/eLife.62583)
Supplement: Figure 8—source data 1. [file elife-62583-fig8-data1.zip › Figure 8/C/3-4-21 Nested DA and Hx w DA alone/Hx2s_-2s_composite_th_summary_nboot100_nsesh98.csv]

th_summary
56×6 DataFrame │ Row │ modelName │ composite_th │ composite_se │ composite_CImin │ composite_CImax │ composite_mdof │ │ │ Any │ Any │ Any │ Any │ Any │ Any │ ├─────┼───────────┼──────────────┼──────────────┼─────────────────┼─────────────────┼────────────────┤ │ 1 │ DA │ -0.953431 │ 0.0334336 │ -1.01896 │ -0.887902 │ 59780.0 │ │ 2 │ DA │ 2.81215 │ 0.0908902 │ 2.634 │ 2.99029 │ 59780.0 │ │ 3 │ Hx2…
