# Supplementary material for: Slowly evolving dopaminergic activity modulates the moment-to-moment probability of reward-related self-timed movements
Source: eLife. 2021 Dec 23;10:e62583. doi: 10.7554/eLife.62583 (PMC8860451; doi:10.7554/eLife.62583)
Supplement: Figure 8—source data 1. [file elife-62583-fig8-data1.zip › Figure 8/C/3-4-21 Nested DA and Hx w DA alone/compositeBICs_nboot100_nsesh98.csv]

compositeBICs
841.9763774616526
866.136569766232
871.1194834453632
876.0029634755696
880.7263705292131
885.3254839937191
889.3967676138619
892.794703740828
895.9223669770057
896.4998699516935
877.3598678434007
