# Supplementary material for: Slowly evolving dopaminergic activity modulates the moment-to-moment probability of reward-related self-timed movements
Source: eLife. 2021 Dec 23;10:e62583. doi: 10.7554/eLife.62583 (PMC8860451; doi:10.7554/eLife.62583)
Supplement: Figure 8—source data 1. [file elife-62583-fig8-data1.zip › Figure 8/C/3-4-21 Nested DA and Hx w DA alone/CI_BICs_nboot100_nsesh98.csv]

CImin_stdBICs	CImax_stdBICs
838.200357527483	845.7523973958223
862.6379820033776	869.6351575290864
867.6050721959332	874.6338946947933
872.4718505938872	879.5340763572519
877.1864277174474	884.2663133409789
881.7657296085688	888.8852383788694
885.819349237649	892.9741859900748
889.1898443761129	896.3995631055432
892.2857092867166	899.5590246672948
892.7896334005833	900.2101065028038
873.38440608239	881.3353296044114
