# Supplementary material for: Slowly evolving dopaminergic activity modulates the moment-to-moment probability of reward-related self-timed movements
Source: eLife. 2021 Dec 23;10:e62583. doi: 10.7554/eLife.62583 (PMC8860451; doi:10.7554/eLife.62583)
Supplement: Figure 8—source data 1. [file elife-62583-fig8-data1.zip › Figure 8/C/3-4-21 Nested DA and Hx w DA alone/Hx2s_-8s_composite_ths_nboot100_nsesh98.csv]

composite_th
-0.2838698073197863
-0.038483453819234216
-0.4192799480558238
0.15337131667656043
0.05463992814280657
-0.08670538784233107
1.2479004529232403
