# Supplementary material for: Slowly evolving dopaminergic activity modulates the moment-to-moment probability of reward-related self-timed movements
Source: eLife. 2021 Dec 23;10:e62583. doi: 10.7554/eLife.62583 (PMC8860451; doi:10.7554/eLife.62583)
Supplement: Figure 8—source data 1. [file elife-62583-fig8-data1.zip › Figure 8/C/3-4-21 Nested DA and Hx w DA alone/Hx2s_-2s_composite_ths_nboot100_nsesh98.csv]

composite_th
-0.6144315659098806
-0.14542164050971929
-0.4749783783367888
0.1365834504780932
-0.24754848016319964
0.19010194965862778
-0.6542251495978015
0.9471239377669404
-0.982045155010578
3.0470050790271066
