# Supplementary material for: Slowly evolving dopaminergic activity modulates the moment-to-moment probability of reward-related self-timed movements
Source: eLife. 2021 Dec 23;10:e62583. doi: 10.7554/eLife.62583 (PMC8860451; doi:10.7554/eLife.62583)
Supplement: Figure 8—source data 1. [file elife-62583-fig8-data1.zip › Figure 8/C/3-4-21 Nested DA and Hx w DA alone/CI_AICs_nboot100_nsesh98.csv]

CImin_stdAICs	CImax_stdAICs
829.7868792203163	837.3244084009385
854.2252909603291	861.2063812700852
854.985984359689	861.9907815779628
855.6463319750005	862.6766603720384
856.1544574540183	863.1946153492831
856.5272582336924	863.5993078475966
856.3742666197429	863.4741330508059
855.537964005505	862.6855742679511
854.426951623095	861.6311794716905
850.7235104425938	858.0688929505438
827.1081286187168	834.9835369068089
