# Supplementary material for: Slowly evolving dopaminergic activity modulates the moment-to-moment probability of reward-related self-timed movements
Source: eLife. 2021 Dec 23;10:e62583. doi: 10.7554/eLife.62583 (PMC8860451; doi:10.7554/eLife.62583)
Supplement: Figure 8—source data 1. [file elife-62583-fig8-data1.zip › Figure 8/C/3-4-21 Nested DA and Hx w DA alone/Hx2s_-2s_composite_se_ths_nboot100_nsesh98.csv]

composite_se
0.04562919621457547
0.20575760586657346
0.29103556859077334
0.29810054342133857
0.3012373274798067
0.30236455986402505
0.3097983889512544
0.3117474090429115
0.3021504998241847
0.21145807111515294
