# Supplementary material for: Slowly evolving dopaminergic activity modulates the moment-to-moment probability of reward-related self-timed movements
Source: eLife. 2021 Dec 23;10:e62583. doi: 10.7554/eLife.62583 (PMC8860451; doi:10.7554/eLife.62583)
Supplement: Figure 8—source data 1. [file elife-62583-fig8-data1.zip › Figure 8/C/3-4-21 Nested DA and Hx w DA alone/composite_Sn_accuracys_nboot100_nsesh98.csv]

composite_Sn_accuracys
0.5688852546448494
0.5226271015074024
0.5295407426438262
0.5360980505067774
0.5420550683207054
0.5484034075866079
0.5546841693207841
0.5621470962384091
0.5691255767508534
0.5792947654058619
0.606976560490461
