# Supplementary material for: Slowly evolving dopaminergic activity modulates the moment-to-moment probability of reward-related self-timed movements
Source: eLife. 2021 Dec 23;10:e62583. doi: 10.7554/eLife.62583 (PMC8860451; doi:10.7554/eLife.62583)
Supplement: Figure 8—source data 1. [file elife-62583-fig8-data1.zip › Figure 8/C/3-4-21 Nested DA and Hx w DA alone/composite_dev_explained_nboot100_nsesh98.csv]

composite_dev_explained
0.016372905107345428
-0.00861662757495503
-0.01033795946459434
-0.012038569414807297
-0.013697461709910765
-0.014712519537985053
-0.015535989879635052
-0.015162712295099499
-0.014714078361239964
-0.01126797579759182
0.008130761746072879
