# Supplementary material for: Slowly evolving dopaminergic activity modulates the moment-to-moment probability of reward-related self-timed movements
Source: eLife. 2021 Dec 23;10:e62583. doi: 10.7554/eLife.62583 (PMC8860451; doi:10.7554/eLife.62583)
Supplement: Figure 8—source data 1. [file elife-62583-fig8-data1.zip › Figure 8/C/3-4-21 Nested DA and Hx w DA alone/CI_Sn_accuracys_nboot100_nsesh98.csv]

CImin_std_Sn_accuracys	CImax_std_Sn_accuracys
0.5648825302458281	0.5728879790438707
0.5190710871941803	0.5261831158206246
0.5256801695190558	0.5334013157685966
0.5321141329022689	0.5400819681112858
0.538011015699726	0.5460991209416848
0.5443153860011871	0.5524914291720286
0.5505520077337214	0.5588163309078469
0.557971723160179	0.5663224693166392
0.5649614087829089	0.5732897447187979
0.5751073690787877	0.5834821617329361
0.6029002506372066	0.6110528703437154
