# Supplementary material for: Slowly evolving dopaminergic activity modulates the moment-to-moment probability of reward-related self-timed movements
Source: eLife. 2021 Dec 23;10:e62583. doi: 10.7554/eLife.62583 (PMC8860451; doi:10.7554/eLife.62583)
Supplement: Figure 8—source data 1. [file elife-62583-fig8-data1.zip › Figure 8/C/3-4-21 Nested DA and Hx w DA alone/compositeAICs_nboot100_nsesh98.csv]

compositeAICs
833.5556438106274
857.7158361152071
858.4883829688259
859.1614961735195
859.6745364016507
860.0632830406445
859.9241998352744
859.1117691367281
858.0290655473927
854.3962016965688
831.0458327627629
