# Supplementary material for: Slowly evolving dopaminergic activity modulates the moment-to-moment probability of reward-related self-timed movements
Source: eLife. 2021 Dec 23;10:e62583. doi: 10.7554/eLife.62583 (PMC8860451; doi:10.7554/eLife.62583)
Supplement: Figure 8—source data 1. [file elife-62583-fig8-data1.zip › Figure 8/C/3-4-21 Nested DA and Hx w DA alone/CI_Sn_dev_explained_nboot100_nsesh98.csv]

CImin_std_Sn_dev_explained	CImax_std_Sn_dev_explained
0.025576677351644782	0.030067724091159202
0.0021874587948584514	0.0038181123283137193
0.004153721516193409	0.006303930136445825
0.006354261252880395	0.00892973858869101
0.00854417364180565	0.011458258803730635
0.011258680288090985	0.014641727337104116
0.014484046883417602	0.018298713908214734
0.018723042959147423	0.023010708819240125
0.023040965712879898	0.027708994418852016
0.030166327241680668	0.035414250626605276
0.05351212299516979	0.060111516409600815
