# Supplementary material for: Slowly evolving dopaminergic activity modulates the moment-to-moment probability of reward-related self-timed movements
Source: eLife. 2021 Dec 23;10:e62583. doi: 10.7554/eLife.62583 (PMC8860451; doi:10.7554/eLife.62583)
Supplement: Figure 8—source data 1. [file elife-62583-fig8-data1.zip › Figure 8/C/3-4-21 Nested DA and Hx w DA alone/CI_AICcs_nboot100_nsesh98.csv]

CImin_stdAICcs	CImax_stdAICcs
829.8181125841431	837.3554143247736
854.2565366840939	861.2373748339811
855.0487382113233	862.0530297485527
855.7513645138081	862.7808475854958
856.3126790637784	863.3515642694042
856.7497229355369	863.8199825511971
856.6721721566593	863.7696462234145
855.922650181679	863.0671964426022
854.9099192903876	862.11032793574
851.3163868793139	858.6571745938373
827.8225453160675	835.6928790157602
