# Supplementary material for: Slowly evolving dopaminergic activity modulates the moment-to-moment probability of reward-related self-timed movements
Source: eLife. 2021 Dec 23;10:e62583. doi: 10.7554/eLife.62583 (PMC8860451; doi:10.7554/eLife.62583)
Supplement: Figure 8—source data 1. [file elife-62583-fig8-data1.zip › Figure 8/C/3-4-21 Nested DA and Hx w DA alone/Hx2s_-6s_composite_se_ths_nboot100_nsesh98.csv]

composite_se
0.042783229002729406
0.2028678611512234
0.286805117914127
0.29368262332314293
0.2967639129375708
0.2964495828991497
0.2972495320728141
0.21306091969006358
