# Supplementary material for: Slowly evolving dopaminergic activity modulates the moment-to-moment probability of reward-related self-timed movements
Source: eLife. 2021 Dec 23;10:e62583. doi: 10.7554/eLife.62583 (PMC8860451; doi:10.7554/eLife.62583)
Supplement: Figure 8—source data 1. [file elife-62583-fig8-data1.zip › Figure 8/C/3-4-21 Nested DA and Hx w DA alone/composite_accuracys_test_nboot100_nsesh98.csv]

composite_accuracys_test
0.5549323882074486
0.4901059349647961
0.4951653483838622
0.49922651518122485
0.5018091249432948
0.5055514306639002
0.5103689440463474
0.5177800558425704
0.5239691646505372
0.5340455914890623
0.5652795712965322
