# Supplementary material for: Slowly evolving dopaminergic activity modulates the moment-to-moment probability of reward-related self-timed movements
Source: eLife. 2021 Dec 23;10:e62583. doi: 10.7554/eLife.62583 (PMC8860451; doi:10.7554/eLife.62583)
Supplement: Figure 8—source data 1. [file elife-62583-fig8-data1.zip › Figure 8/C/3-4-21 Nested DA and Hx w DA alone/CI_dev_explained_nboot100_nsesh98.csv]

CImin_std_dev_explained	CImax_std_dev_explained
0.010790161297319793	0.021955648917371062
-0.012275257416094205	-0.004957997733815854
-0.014521662970696224	-0.006154255958492455
-0.01687955933724438	-0.007197579492370213
-0.018880511439146253	-0.008514411980675277
-0.020367724302343473	-0.00905731477362663
-0.02178872269399503	-0.009283257065275075
-0.02219147594379329	-0.008133948646405707
-0.02233455888508382	-0.0070935978373961065
-0.019588230358397976	-0.002947721236785666
-0.0014765802249702177	0.017738103717115976
