# Supplementary material for: Slowly evolving dopaminergic activity modulates the moment-to-moment probability of reward-related self-timed movements
Source: eLife. 2021 Dec 23;10:e62583. doi: 10.7554/eLife.62583 (PMC8860451; doi:10.7554/eLife.62583)
Supplement: Figure 8—source data 1. [file elife-62583-fig8-data1.zip › Figure 8/C/3-4-21 Nested DA and Hx w DA alone/Hx2s_-2s_DA_composite_dofs_nboot100_nsesh98.csv]

composite_mdof
58907.0
58907.0
58907.0
58907.0
58907.0
58907.0
58907.0
58907.0
58907.0
58907.0
58907.0
