# Supplementary material for: Slowly evolving dopaminergic activity modulates the moment-to-moment probability of reward-related self-timed movements
Source: eLife. 2021 Dec 23;10:e62583. doi: 10.7554/eLife.62583 (PMC8860451; doi:10.7554/eLife.62583)
Supplement: Figure 8—source data 1. [file elife-62583-fig8-data1.zip › Figure 8/C/3-4-21 Nested DA and Hx w DA alone/compositeAICcs_nboot100_nsesh98.csv]

compositeAICcs
833.5867634544584
857.7469557590375
858.550883979938
859.266106049652
859.8321216665913
860.284852743367
860.2209091900369
859.4949233121406
858.5101236130638
854.9867807365756
831.7577121659139
