# Supplementary material for: Slowly evolving dopaminergic activity modulates the moment-to-moment probability of reward-related self-timed movements
Source: eLife. 2021 Dec 23;10:e62583. doi: 10.7554/eLife.62583 (PMC8860451; doi:10.7554/eLife.62583)
Supplement: Figure 8—source data 1. [file elife-62583-fig8-data1.zip › Figure 8/C/3-4-21 Nested DA and Hx w DA alone/Hx2s_-6s_composite_ths_nboot100_nsesh98.csv]

composite_th
-0.38271569525205956
-0.062371443393869505
-0.4686007793520852
0.19855226158817196
-0.2087733658689909
0.3352325084495605
-0.6479866175400489
2.044682757002602
