# Supplementary material for: Slowly evolving dopaminergic activity modulates the moment-to-moment probability of reward-related self-timed movements
Source: eLife. 2021 Dec 23;10:e62583. doi: 10.7554/eLife.62583 (PMC8860451; doi:10.7554/eLife.62583)
Supplement: Figure 8—source data 1. [file elife-62583-fig8-data1.zip › Figure 8/C/3-4-21 Nested DA and Hx w DA alone/CI_accuracys_test_nboot100_nsesh98.csv]

CImin_std_accuracys_test	CImax_std_accuracys_test
0.5465810907160101	0.5632836856988871
0.4817397510325505	0.4984721188970417
0.4865446388736522	0.5037860578940723
0.49052155844362544	0.5079314719188243
0.4931307463208983	0.5104875035656912
0.4969224735865686	0.5141803877412318
0.5018361266626684	0.5189017614300263
0.5093212076057715	0.5262389040793692
0.5155030831180234	0.532435246183051
0.52561017506253	0.5424810079155945
0.5569217336345648	0.5736374089584996
