# Supplementary material for: Slowly evolving dopaminergic activity modulates the moment-to-moment probability of reward-related self-timed movements
Source: eLife. 2021 Dec 23;10:e62583. doi: 10.7554/eLife.62583 (PMC8860451; doi:10.7554/eLife.62583)
Supplement: Figure 8—source data 1. [file elife-62583-fig8-data1.zip › Figure 8/C/3-4-21 Nested DA and Hx w DA alone/composite_Sn_dev_explained_nboot100_nsesh98.csv]

composite_Sn_dev_explained
0.027822200721401992
0.0030027855615860854
0.005228825826319617
0.007641999920785703
0.010001216222768143
0.01295020381259755
0.01639138039581617
0.020866875889193774
0.025374980065865957
0.03279028893414297
0.0568118197023853
