# Supplementary material for: Slowly evolving dopaminergic activity modulates the moment-to-moment probability of reward-related self-timed movements
Source: eLife. 2021 Dec 23;10:e62583. doi: 10.7554/eLife.62583 (PMC8860451; doi:10.7554/eLife.62583)
Supplement: Figure 8—source data 1. [file elife-62583-fig8-data1.zip › Figure 8/D/3-4-21 Full DA Hx and Hazard/COMPOSITE98_haz_seshCodes.csv]

seshCodes
B1SNc13
B1SNc15
B1SNc18
B1SNc19
B1SNc20
B2SNc11
B2SNc15
B2SNc17
B2SNc18
B2SNc19
B2SNc20
B2SNc21
B2SNc9
B3SNc10
B3SNc12
B3SNc14
B3SNc15
B3SNc16
B3SNc17
B3SNc18
B3SNc19
B3SNc20
B3SNc21
B3SNc8
B6SNc10
B6SNc11
B6SNc12
B6SNc13
B6SNc7
B6SNc9
H14SNc10
H14SNc12
H14SNc14
H14SNc16
H14SNc18
H14SNc5
H14SNc7
H14SNc8
H15SNc16
H15SNc18
H15SNc5
H15SNc7
H15SNc8
H3SNc13
H3SNc15
H3SNc17
H3SNc18
H3SNc19
H3SNc20
H3SNc7
H3SNc9
H4SNc11
H4SNc13
H4SNc15
H4SNc17
H4SNc18
H4SNc19
H4SNc20
H4SNc21
H4SNc22
H4SNc23
H4SNc24
H4SNc25
H4SNc26
H4SNc7
H4SNc9
H5SNc11
H5SNc13
H5SNc14
H5SNc15
H5SNc16
H5SNc17
H5SNc18
H5SNc19
b5SNc13
b5SNc14
b5SNc15
b5SNc17
b5SNc19
b5SNc9
h6SNc14
h6SNc15
h6SNc16
h6SNc17
h6SNc18
h6SNc19
h6SNc20
h6SNc21
h6SNc5
h6SNc61
h6SNc71
h6SNc8
h7SNc10
h7SNc11
h7SNc12
h7SNc13
h7SNc8
h7SNc9
