# Supplementary material for: Slowly evolving dopaminergic activity modulates the moment-to-moment probability of reward-related self-timed movements
Source: eLife. 2021 Dec 23;10:e62583. doi: 10.7554/eLife.62583 (PMC8860451; doi:10.7554/eLife.62583)
Supplement: Figure 8—source data 1. [file elife-62583-fig8-data1.zip › Figure 8/D/3-4-21 Full DA Hx and Hazard/COMPOSITE98_haz_hazs.csv]

hazs
[0.0021852343029940464; 0.0019767272896238967; 0.002132253023065605; 0.002083043576286217; 0.002127997109415891; 0.0020801313624207018; 0.002081510936764258; 0.002077323006016421; 0.0021390213501272528; 0.0021924704986172384; 0.002080347892243165; 0.0022727911814027844; 0.002114906888201508; 0.0020255268391257534; 0.00209565876908022; 0.0018679156696461067; 0.002494407473152467; 0.001939793086130…
[0.0020531977762314113; 0.0020592386171976534; 0.0019389241912505409; 0.001982602729128038; 0.0020884125168213028; 0.001947630293128108; 0.0019742803040266707; 0.0019338170438199548; 0.0017555761745383495; 0.0019948212833720263; 0.0018117538678554127; 0.001672984927058763; 0.0016217065133907638; 0.0018696718897898844; 0.002197733123334547; 0.0022814537207867793; 0.002137778679708527; 0.0017230005…
[0.002035500242026074; 0.0019962619871381282; 0.0019883028347911767; 0.0019802686361751315; 0.001980667894201358; 0.001964201433217523; 0.0020082787292429616; 0.002025327082583835; 0.0019885055136041347; 0.0019748046756116753; 0.00198407024975607; 0.0020079654632280835; 0.002009806145737118; 0.0020628517414277214; 0.0021638433957789746; 0.002013740209000941; 0.0019085399998725972; 0.0019501307717…
[0.0028881473549186667; 0.00279097362271615; 0.0028081412599265214; 0.00282374433946875; 0.0027931368405825253; 0.002779287935717153; 0.0027892801490484965; 0.0028190540887518024; 0.00273765128306312; 0.002779276849457232; 0.002751813465605543; 0.002850379252708135; 0.002749281747923909; 0.002769495366847169; 0.002985569973784229; 0.0028166341479082236; 0.0026778432522485394; 0.002681160891605576…
[0.0020664116137428796; 0.002016290624503035; 0.00211802071538508; 0.002078021717460274; 0.0020437294043049773; 0.0019927698445590726; 0.0020340135555557736; 0.002077341850520289; 0.0019215248473283617; 0.0019989182274720908; 0.0019954109722472306; 0.0019629771562568754; 0.001955998713809795; 0.00185135507691801; 0.002301388922045991; 0.0017172457898848587; 0.001958282651137981; 0.002165730683276…
[0.0028604442874860243; 0.0028406314383785814; 0.002903129486548961; 0.0030830659035750068; 0.0032970113836741097; 0.003453477789383057; 0.0037672507139459043; 0.0037303000576442377; NaN; NaN; NaN; NaN; NaN; NaN; NaN; NaN; NaN; NaN; NaN; NaN; NaN; NaN; NaN; NaN; NaN; NaN; NaN; NaN; NaN; NaN; NaN; NaN; NaN; NaN; NaN; NaN; NaN; NaN; NaN; NaN; NaN; NaN; NaN; NaN; NaN; NaN; NaN; NaN; NaN; NaN; NaN; N…
[0.002594650597845727; 0.0026209112978736633; 0.00261774130778362; 0.0026620209574503323; 0.0026989313972993058; 0.0026754159708879603; 0.0025555793704993114; 0.0026064965471218654; 0.002543166328442396; 0.002661138850328162; 0.0027231253328710383; 0.002491948417799064; 0.002830515693432154; 0.0033760742918154045; 0.00335302434795508; 0.0034119613731984286; 0.0028070306966756766; 0.00297138641672…
[0.001431273857451148; 0.001399112497894794; 0.0014206515763241655; 0.0014691436117364916; 0.0014080770000731485; 0.0014622068379836594; 0.0014406767620283383; 0.0014039984259744843; 0.0013784919266022183; 0.0013561971548592682; 0.0013641764114857803; 0.001372752444005646; 0.0014253070478241787; 0.0013770187315902472; 0.001524416484037361; 0.0014911342586721409; 0.0013944906336694038; 0.001430214…
[0.00127978795007902; 0.0012928341242637266; 0.0013177575198739576; 0.0012945588636463507; 0.001286801879174702; 0.0012818472217511773; 0.00120714755556077; 0.0012959672557453245; 0.0013309521243858938; 0.0013859079367471014; 0.0014738617047956966; 0.0014436811753065731; 0.0013180293303046372; 0.001216844665989665; 0.001366752077131695; 0.0013877039694228596; 0.0012822095550221394; 0.001327373709…
[0.0021187659372613444; 0.002052255887631142; 0.00207006871191699; 0.0021075733302664784; 0.002136676915817911; 0.002165458765282877; 0.002147963436951462; 0.002107576216574776; 0.0021269963345505846; 0.0021653361746660415; 0.002122400066594831; 0.002062777580845088; 0.002086972903707516; 0.002077932071974594; 0.00218891607077893; 0.002122396595709512; 0.0020686651939655753; 0.0021063575382395693…
[0.0017021688024372846; 0.0017170212327460618; 0.0017400803814318086; 0.0017532610080940327; 0.0017447232171581943; 0.0017625120722440722; 0.0017746700294089014; 0.0017681147578067046; 0.0017092021092988048; 0.0017194297413717855; 0.0017240801223619357; 0.0017259169919570535; 0.0017219296523269955; 0.0017084224690749356; 0.0018729286397393269; 0.0015898576363540906; 0.001540871317031015; 0.001680…
[0.001977314468947194; 0.0019797819991031855; 0.0019780239380277113; 0.0019738041735287734; 0.0019702044269095673; 0.0019615014127914825; 0.0019443224457140775; 0.0019185097375453435; 0.0019026627674630023; 0.001910109601937818; 0.0018871575091346702; 0.0019207649919750593; 0.0019476546622729368; 0.0018905027237492197; 0.001977451772222094; 0.0019213499581641248; 0.0018500563721095778; 0.00183002…
[0.0024065516608866066; 0.002320053868216739; 0.0024589777377151505; 0.002844713585115036; 0.0029764824223662343; 0.003227381707268903; 0.002790617248008649; 0.0022717063114771115; 0.002290874073467878; 0.002518681453266696; 0.0027723040269048396; 0.0025096205043297; 0.0026582928989077287; 0.002553334815597226; 0.002185769868300107; 0.002608942653582975; 0.002578270908670019; 0.002176540003477275…
[0.003324327671183899; 0.0034408874793176963; 0.0038088661762720943; 0.004149052167392254; 0.004012331180330376; 0.003188187531939871; 0.0034722697116866185; 0.004180802024179087; 0.0040233160578464775; 0.002768903897208975; 0.0026219152470907383; 0.0013808349281762675; 0.002437579971550865; 0.002424201454899838; 0.003981619060389244; 0.0032486656276664054; 0.0032712421298091926; 0.00253080024011…
[0.0032745389836038355; 0.0031495261363917266; 0.0033884026656657135; 0.003285223855583803; 0.003229098066691275; 0.0038211490311088107; 0.0033904141204086093; NaN; NaN; NaN; NaN; NaN; NaN; NaN; NaN; NaN; NaN; NaN; NaN; NaN; NaN; NaN; NaN; NaN; NaN; NaN; NaN; NaN; NaN; NaN; NaN; NaN; NaN; NaN; NaN; NaN; NaN; NaN; NaN; NaN; NaN; NaN; NaN; NaN; NaN; NaN; NaN; NaN; NaN; NaN; NaN; NaN; NaN; NaN; NaN;…
[0.001585290286290029; 0.0015536132359542476; 0.0015605561997402658; 0.0015922034986740555; 0.0016142871945495814; 0.0016374972678257237; 0.001650105745491706; 0.0016331606392275381; 0.0016773868734669645; 0.0016738020857169213; 0.0017075343352001746; 0.0016664022911598076; 0.0015465221786268846; 0.001615085542487331; 0.0017696556520504696; 0.001622701486736709; 0.0016088652265867026; 0.001483300…
[0.0009989785394438544; 0.0010258926128048499; 0.0009825644716781995; 0.0010077738044275684; 0.000981230276471886; 0.0010044469135958769; 0.0010122113720675127; 0.001029230797326919; 0.0010272839692574561; 0.001022303873211947; 0.0010287105203901658; 0.0010479153996415362; 0.001036205450910327; 0.0010731246930329545; 0.001076314731956294; 0.0010533127430108842; 0.0011087416058402396; 0.0010564734…
[0.0010830769259929712; 0.0010666123239617797; 0.001065290025081107; 0.001073756391247878; 0.0010687817330650212; 0.0010814973993592597; 0.0010842872105983952; 0.0010837726699054861; 0.001084711081666556; 0.0010788001097916248; 0.001055236519727898; 0.0010609727794387818; 0.0010671183299015925; 0.00105649606628182; 0.0011613077693311271; 0.001145840386445045; 0.0011396175895005657; 0.001151082786…
[0.0013464338564493949; 0.001369273577203822; 0.001364357209835412; 0.0013483148449288452; 0.001359767188692056; 0.0013678605900314766; 0.0013550383861269672; 0.0013641510555133165; 0.0013760923946977027; 0.0013824805767785307; 0.0013478623265875294; 0.0013648111240207664; 0.0013665031397382904; 0.0013665435926213962; 0.0013573183865797625; 0.0013510985461279664; 0.001348427312473532; 0.001414641…
[0.0030117977831950467; 0.0029538365044533927; 0.00302679931122009; 0.003094933500376701; 0.0031327294732763295; 0.003098666496549087; 0.003098167893798311; 0.0031278702214801737; 0.0031955292506699816; 0.00310010725334963; 0.003139657723367777; 0.0025864040915177635; 0.0023685165163956964; 0.002502458523465693; 0.0028534992758408348; 0.0029495699657022755; 0.0027071805973620197; 0.00286631114554…
[0.003151325417938015; 0.00313553241967669; 0.0031590638722534896; 0.003207354237779089; 0.0032152938167823875; 0.003176784850729983; 0.003192136217356709; 0.003192371863300461; 0.003237127399864781; 0.0030591640310053646; 0.003074672936446528; 0.0028750570994695627; 0.0031326890907456073; 0.0032932271053493466; 0.005594394341286615; 0.004486676460482652; 0.003993960932090367; 0.00344596091248917…
[0.001449841694971402; 0.0014685420471057364; 0.0014918834494657817; 0.00146847211417462; 0.0014657442374142583; 0.0014583642224147272; 0.0014608693802474677; 0.0014678567980070177; 0.001450657161096234; 0.0014676130656879395; 0.0014836553161037573; 0.0014689276060880821; 0.001463007426942568; 0.0014429352147487598; 0.001443975333010931; 0.0014302647249619395; 0.0014353680384094323; 0.00146856032…
[0.0020936185306040704; 0.002026857521937538; 0.0020434750928748093; 0.0020561780194839376; 0.00209431694956918; 0.0020481115225261166; 0.002014619564328773; 0.002042570302365836; 0.0020245559079334315; 0.001896502829818982; 0.001971639441931507; 0.0021685488592748273; 0.0020766874539628975; 0.0020991853170101438; 0.0022287719257235686; 0.0020725845771896517; 0.0022065949111168422; 0.002190537668…
[0.0029055933008032666; 0.0028793196380784156; 0.003179813074474342; 0.0038379023281956966; 0.0037284822990626292; 0.0029268428217439; 0.0029451302258987795; 0.003421943887810292; 0.00549332169699196; NaN; NaN; NaN; NaN; NaN; NaN; NaN; NaN; NaN; NaN; NaN; NaN; NaN; NaN; NaN; NaN; NaN; NaN; NaN; NaN; NaN; NaN; NaN; NaN; NaN; NaN; NaN; NaN; NaN; NaN; NaN; NaN; NaN; NaN; NaN; NaN; NaN; NaN; NaN; NaN…
[0.003006848388164428; 0.002512872778840538; 0.002700278131554289; 0.0028909391697863568; 0.0032936116937353713; 0.00335446735828186; 0.0033700295355038497; 0.0030037841699894117; 0.0028356832126448565; 0.0032138521736092213; 0.00345644087396126; 0.0027786390286296367; 0.001876043607150853; 0.003704049067609273; 0.005573608834993344; 0.005848104049149828; 0.005378945100518556; 0.00169115691172026…
[0.003315772749020009; 0.002829774627507329; 0.0029262008833162447; 0.003171982511711946; 0.003234434170025934; 0.0032380480552499846; 0.0031665861729706394; 0.0031946896326511564; 0.003306289144483049; 0.0029035187968753065; 0.003366236770743919; 0.0035464951160381637; 0.002956728867928332; 0.0035977486086981683; 0.003553884506574653; 0.003375359517807016; 0.0030099616253158553; 0.00342894746950…
[0.0028297772396365627; 0.002620442059478265; 0.0026390768840175703; 0.002770116408384438; 0.003053752920695425; 0.0034661620290478722; 0.003506355656492439; 0.0032858182580797275; 0.0034708140984667764; 0.0031296527127235877; 0.0029246060459564866; 0.004370357807268303; 0.004591182065348231; NaN; NaN; NaN; NaN; NaN; NaN; NaN; NaN; NaN; NaN; NaN; NaN; NaN; NaN; NaN; NaN; NaN; NaN; NaN; NaN; NaN; …
[0.0014176932952005878; 0.0013516719936720021; 0.0013703775869808987; 0.0015116387930380433; 0.0016174966965824304; 0.0017032375903765378; 0.001734672537089281; 0.0017294216387992495; 0.001735081673862435; 0.0014930213174661796; 0.001438728819640174; 0.0014736031938765936; 0.0014039335872353227; 0.0014510576260853855; 0.002010566910276893; 0.0015369628665442769; 0.0014757808583798697; 0.001348248…
[0.0033003976827439036; 0.0030169360085673274; 0.0030530203300631826; 0.00321805032499186; 0.003338790899152315; 0.0033955343626613514; 0.0033394444302275827; 0.0032850644650097706; 0.002971242539338941; 0.0031664766390891138; 0.0033756533805513653; 0.003070956542038515; 0.0034074742151757897; 0.003357767876332938; 0.005138199217492681; 0.004301229452900919; 0.003217338139562178; 0.00286607546314…
[0.003555277188901262; 0.0032189447579382326; 0.0034418742873882713; 0.003619746681327814; 0.0036622129480430505; 0.003529495299268566; 0.0035521897588992432; 0.003633596954617417; 0.003791436685935368; 0.0035498977176529247; 0.0035145103138093992; 0.0038174569620277325; 0.00460850410330761; 0.004037329672006602; 0.006183889640807041; 0.006171781319041334; 0.006343520654690792; NaN; NaN; NaN; NaN…
[0.0009509641374355407; 0.0009441862354575612; 0.0009268620809519108; 0.0009237675216850238; 0.0009335223076775184; 0.0009354465304307681; 0.0009372075715485826; 0.0009305364566666421; 0.0009307430855144736; 0.0009289474459173118; 0.0009329616917964696; 0.0009370239609519269; 0.0009408984422498781; 0.0009337990898680015; 0.000968837204825249; 0.0009830462129183416; 0.0009244853486808296; 0.000907…
[0.0018069994873244585; 0.0018013310646867544; 0.0017944702284405734; 0.0017882966393704; 0.001802374911229763; 0.0017953987325461842; 0.0018178968191572018; 0.0018181488219726732; 0.00180924795782509; 0.001804949073560233; 0.00180021685345768; 0.0017911248813374855; 0.0017960415777855923; 0.001792639854344452; 0.0017889483394011474; 0.00181523149447338; 0.0018035297394270841; 0.00178502902556616…
[0.0018047507719022241; 0.0018172034633470945; 0.0018106152739230592; 0.0018006604688319244; 0.0018105288979447815; 0.0017938592345985087; 0.0017945444435114094; 0.0017867799934498843; 0.001768869049028776; 0.0017903662584042735; 0.0017766239377882995; 0.0018024149639856274; 0.001764567972266854; 0.00177035689770368; 0.0018138391877478219; 0.0018652854793718234; 0.0017697210350070167; 0.001836591…
[0.0014432156245190266; 0.0014514290001611196; 0.0014539174639544947; 0.0014850034793782592; 0.001479532092609111; 0.001486427791854612; 0.0014686913270564575; 0.0014391197966851794; 0.0014383637818753015; 0.0014642864235250835; 0.0014594017362708838; 0.0014718987053054628; 0.001457190546661875; 0.0014267682854336083; 0.0014845006373234277; 0.001609148260381796; 0.0014271142766517394; 0.001398978…
[0.0017403311366517879; 0.0017562512620265718; 0.001748564432462755; 0.0017764743050916252; 0.001763344906639758; 0.0017348066319559127; 0.0017360789324461954; 0.0017685774541840232; 0.001772252141675913; 0.0017185923361947846; 0.0017425325976879948; 0.0017466393004447424; 0.0017102528290478716; 0.0017414634834988225; 0.0017105076367249596; 0.001826854423261318; 0.001754432786456535; 0.0018037955…
[0.0012271164267272; 0.0012232318276679235; 0.001225893863070437; 0.0012326866377618943; 0.0012506726123653327; 0.0012550158900873016; 0.0012658436863703178; 0.0012721569126498689; 0.0012689683785094047; 0.0012646023365146903; 0.0012812391008719414; 0.001332090368189827; 0.0013556255894893801; 0.0013389922083383952; 0.001264915463818494; 0.001274004594625844; 0.001250096589247884; 0.0013319749827…
[0.0011679899851682466; 0.0011134548782787323; 0.0010558946712261044; 0.0010463795991415854; 0.001089036018497368; 0.0010986111980373975; 0.0011170017276393468; 0.0011362342956587016; 0.0011151548264069261; 0.0010989551549198924; 0.0012062778116036339; 0.0012730381623241424; 0.0011295068549558981; 0.0011276662085543457; 0.0012511909221810443; 0.0012883884464036446; 0.0010905390447993274; 0.001126…
[0.0021753978864021144; 0.002078407921557112; 0.0019312165641072947; 0.0021699934655642194; 0.0020333548434879247; 0.002144583869594157; 0.0021319345669746207; 0.0023583837976536653; 0.0021912430056172678; 0.0025184436650099898; NaN; NaN; NaN; NaN; NaN; NaN; NaN; NaN; NaN; NaN; NaN; NaN; NaN; NaN; NaN; NaN; NaN; NaN; NaN; NaN; NaN; NaN; NaN; NaN; NaN; NaN; NaN; NaN; NaN; NaN; NaN; NaN; NaN; NaN; …
[0.0016042086287052233; 0.0016222553554800971; 0.0016762761873654012; 0.0016924686852756898; 0.0016636317742217013; 0.0016470578093831496; 0.0016605361041497498; 0.0016415261856344674; 0.0016050911187293888; 0.0015904854092062507; 0.0016270237127996466; 0.001623184628647782; 0.0016456236671445142; 0.00165664410381951; 0.0017123194027732715; 0.0016385900478278071; 0.0016375333451616103; 0.00170658…
[0.001929057056975859; 0.0019404669291102545; 0.00197593093438849; 0.0019478879158992353; 0.001941601584870651; 0.001962964862078078; 0.0019335017594855957; 0.0019379367337049795; 0.0019164683658605686; 0.0018890161160401947; 0.001954996437955535; 0.0019815160665592256; 0.0019707102143887963; 0.0019675918595525826; 0.002062218724166407; 0.002055024663186391; 0.001913277265772233; 0.00186627089088…
[0.000829306803019457; 0.0008270595743493386; 0.0008246686160092824; 0.0008265054067265843; 0.0008212031743668624; 0.0008317669879548972; 0.0008164221100771893; 0.0008224377649987433; 0.0008182829347595488; 0.00081877004660515; 0.000817813026825098; 0.0008255070591610341; 0.0008388545382605353; 0.0008307208812131498; 0.0008008041497106994; 0.0009106113347012518; 0.0008719476522922341; 0.000869315…
[0.0014519280544426538; 0.0014548882650333452; 0.0014717123957025918; 0.0014906358458987808; 0.001494960002397917; 0.0014824800811308325; 0.0015093394517317893; 0.001484010602672034; 0.0015019113768539433; 0.0014948803283536469; 0.0015152060083625212; 0.0015396812659446276; 0.0014945652230615688; 0.0015224119603370254; 0.001572625530491443; 0.0016491188816741198; 0.0015219608423479552; 0.00158578…
[0.0020294421463315964; 0.002026989350160122; 0.002007599168399926; 0.002027054194662085; 0.0020583556294951903; 0.0020785433692987166; 0.00204621096586048; 0.002053218773568074; 0.0020727162847523984; 0.0021133959533078607; 0.002090722611458319; 0.002097748763506271; 0.0021058481895612088; 0.002094591645152457; 0.0021839105375098967; 0.0023304316954924366; 0.002258393401619336; 0.002414607294662…
[0.0017785682731643894; 0.001789844799602783; 0.001800413393240356; 0.0019215633864237858; 0.001946526317917719; 0.002136783247136925; 0.0021787735388461528; 0.0022305791832535034; 0.002255925400149831; 0.00225399682982065; 0.002117745616636198; 0.0020220867338425486; 0.00173287144046986; 0.0017573658800240277; 0.0018009817964917299; 0.001623800037835184; 0.001495566176206418; 0.00153244213016216…
[0.0025253246736032437; 0.002591195201017305; 0.002822652595337663; 0.0032758362491014407; 0.003263981968841404; 0.003593284087604331; 0.003252641485016555; 0.0037766751380023215; 0.00357437918184348; 0.0036507797203221668; NaN; NaN; NaN; NaN; NaN; NaN; NaN; NaN; NaN; NaN; NaN; NaN; NaN; NaN; NaN; NaN; NaN; NaN; NaN; NaN; NaN; NaN; NaN; NaN; NaN; NaN; NaN; NaN; NaN; NaN; NaN; NaN; NaN; NaN; NaN; …
[0.0027405116794149958; 0.0027796373502161176; 0.0028770482545130266; 0.003083794586934187; 0.003186501381903402; 0.003317039540354961; 0.003232921841389909; 0.003015013528897234; NaN; NaN; NaN; NaN; NaN; NaN; NaN; NaN; NaN; NaN; NaN; NaN; NaN; NaN; NaN; NaN; NaN; NaN; NaN; NaN; NaN; NaN; NaN; NaN; NaN; NaN; NaN; NaN; NaN; NaN; NaN; NaN; NaN; NaN; NaN; NaN; NaN; NaN; NaN; NaN; NaN; NaN; NaN; NaN;…
[0.0018167049143408677; 0.0017926521755230994; 0.0017786908350119496; 0.0017817468322180437; 0.0018197670966897312; 0.0018429022953932721; 0.0018482467932774613; 0.0018393477845039525; 0.0018572602453932885; 0.0018841884459504582; 0.0018774886350498264; 0.0018243329151653343; 0.0018842503625124765; 0.0017921918778366715; 0.0018451964108105205; 0.0018305242785693304; 0.0018356296371326605; 0.00189…
[0.0026397330220633963; 0.002444825067736873; 0.0025334677184968442; 0.00268479131970928; 0.002720916624346433; 0.00284544594133765; 0.0028152475483958607; 0.002958296904285949; 0.0029186273022907445; 0.0032757651713408915; 0.003105515111273954; 0.002977232118583668; 0.002295039549346331; 0.0023837223950341742; 0.002664592185913203; 0.0024301822817219434; 0.0031612969208120343; 0.0026879606738843…
[0.003109080897213123; 0.003026932982363154; 0.0030823893275518585; 0.003135598793942164; 0.0033017399949660333; 0.003329896832681641; 0.0033668467377753718; 0.0031651154006867646; 0.0031016802397651044; 0.0031427172758443566; 0.0034413371455794864; 0.003535603772613787; 0.0025437766903993533; 0.0027054149104152104; 0.0035560736344046598; 0.004243017651307591; 0.004392430129037809; NaN; NaN; NaN;…
[0.000981415947603752; 0.001213338596976021; 0.001033568550640909; 0.0009630166740283101; 0.000998684715318531; 0.0010401574333148275; 0.001147729180463289; 0.0011527393130134386; 0.001117795783289152; 0.001077980688111132; 0.0012883605437778508; 0.001101084152077394; 0.001157201507098432; 0.0011060683987869368; 0.0009629169937209692; 0.001419797388264965; 0.0014559410598495048; 0.001087365542690…
[0.0025612477980885974; 0.0024854271105360895; 0.0026916021780701857; 0.003093896488231432; 0.0030930824820124014; 0.0031468501100810815; 0.0030200137244623983; 0.0029281186695836454; 0.0030588799529157737; 0.001875445320301357; 0.001836702850818536; NaN; NaN; NaN; NaN; NaN; NaN; NaN; NaN; NaN; NaN; NaN; NaN; NaN; NaN; NaN; NaN; NaN; NaN; NaN; NaN; NaN; NaN; NaN; NaN; NaN; NaN; NaN; NaN; NaN; NaN…
[0.002527598158448648; 0.002453762791716697; 0.0025125207803802702; 0.0025605085584276296; 0.002509341605840177; 0.0025874978020130005; 0.002660627428665807; 0.002603905995698654; 0.0025548870781574168; 0.0025240440431271425; 0.0024802327731986147; 0.0024932002015428684; 0.0026039791808121003; 0.0026359934517739946; 0.0034823719423367747; 0.002552264112901358; 0.0029014450638502353; 0.00303530463…
[0.0020221095362959107; 0.0019744108702538835; 0.002009111257373778; 0.0020037845552585924; 0.0019862113901722347; 0.002032226435330508; 0.0020269186262136013; 0.0019933712886977734; 0.0020005754633868624; 0.002039399561242689; 0.0019999684570328824; 0.0019444960302301094; 0.0019301814660876975; 0.0019504173633879533; 0.002096600098851943; 0.0018631278509279531; 0.0021820372481495837; 0.002343296…
[0.0028136236016771815; 0.0025593474940829226; 0.0028361985534102146; 0.0029241038908043833; 0.0028060704258032567; 0.003026628909364366; 0.0027027469904005444; 0.0027517600635964044; 0.00247673433649119; 0.002382316110601228; 0.0017318614947188697; NaN; NaN; NaN; NaN; NaN; NaN; NaN; NaN; NaN; NaN; NaN; NaN; NaN; NaN; NaN; NaN; NaN; NaN; NaN; NaN; NaN; NaN; NaN; NaN; NaN; NaN; NaN; NaN; NaN; NaN;…
[0.00319412948496111; 0.003213153561146554; 0.0031738014112322054; 0.0032344984531515355; 0.0032607626890548374; 0.0033114689695951907; 0.0032966313093750967; 0.003270931216753219; 0.003226060440839223; 0.0032849963469327942; 0.0031530261494927448; 0.003257233812986315; 0.0031770715980047187; 0.0031325250734018416; 0.0035837010903072993; 0.003248137073664702; 0.0035222538975061054; 0.003143965035…
[0.0031369713770616845; 0.003100991689334487; 0.003162820770932423; 0.0032916031666998385; 0.003244522320117244; 0.003112697937700826; 0.0032844027834071556; 0.0032951891859908165; 0.00334122133322151; 0.0037070917274969577; 0.003152573738281924; 0.0033071673481468006; 0.0032425477082874384; 0.002375733544329637; 0.004400110888821667; 0.002679970544122566; 0.0018486272419268865; 0.002536879398849…
[0.0019351575090486518; 0.0019208434222901102; 0.0019186572557310232; 0.001907806006596652; 0.0019183076245557402; 0.001913691980803781; 0.0019186969647133013; 0.0019249360204741366; 0.0019279723134479412; 0.0019388032435680186; 0.0019413228494392775; 0.0019349864597476467; 0.001947749021770308; 0.0019620533492590415; 0.0018344502610942051; 0.001875277284229769; 0.001778966638126874; 0.0019568472…
[0.0014211592983319082; 0.0014271099230201343; 0.0014340347933619031; 0.0014464502679880414; 0.0014444094787295397; 0.0014451713132134906; 0.0014372948279459904; 0.0014480947839412234; 0.0014456006711006336; 0.001449607289665465; 0.001447934530725079; 0.00144916389163882; 0.0014434247061043636; 0.0014425287057547346; 0.0015368288393229925; 0.0015164651303554604; 0.0015040536386635803; 0.001519640…
[0.002275374492171437; 0.0022699033638984524; 0.0022998428935330074; 0.002282382252916078; 0.0022921230992438255; 0.002294449550257072; 0.0023189298479454022; 0.0023911816508592333; 0.0024023434906133884; 0.0024545406185029627; 0.0024207606832624034; 0.0022298875547557724; 0.0023200096593191666; 0.0025157783627764788; 0.0030353081756483513; 0.003093110502210444; 0.0025809993081850626; 0.002337470…
[0.0021647601988338027; 0.0021867152372227723; 0.00214723948760176; 0.0021738699885814096; 0.002171747638649165; 0.0021885326019887375; 0.002196647924177379; 0.0022171860015643267; 0.0022014706760196652; 0.0021534164683565727; 0.0021557013732899093; 0.0021639032601402076; 0.002300574741165349; 0.0022637847028010912; 0.002688015071301403; 0.0022149860569819334; 0.0021758847230347812; 0.00191003988…
[0.002586556113393027; 0.002613928319842112; 0.0026955470763192343; 0.0027135531930374325; 0.0027332018505543607; 0.0027454721426739474; 0.002778937908011286; 0.002695255095540069; 0.0026540962701908505; 0.0028243385204709216; 0.002806477564673133; 0.0026330057796711956; 0.0027600208436596788; 0.0027296311624462853; 0.0029224046040235156; 0.0029515588842307953; 0.002731127265012581; 0.00273417005…
[0.002269512786401182; 0.0021958280294510743; 0.002260442002680092; 0.002273329914909285; 0.0022508912823745496; 0.0023580029414308535; 0.0023701667828101465; 0.0024265500488479213; 0.0023457571650198463; 0.002622939362568487; 0.002940479587278777; 0.002477467554188789; 0.002141301853639427; 0.0025608309713169735; NaN; NaN; NaN; NaN; NaN; NaN; NaN; NaN; NaN; NaN; NaN; NaN; NaN; NaN; NaN; NaN; NaN…
[0.0022555822280235006; 0.002280705959817695; 0.0022956350361724364; 0.002302334005164901; 0.0023331033771454438; 0.0023045428850927874; 0.0022918347830494334; 0.0022976900126135498; 0.002296712535580543; 0.002371437849511193; 0.0023894628473920976; 0.0023721400756666487; 0.002187906829666338; 0.0023782485954298013; 0.002543082625351413; 0.002376608595169673; 0.0022768679255103547; 0.002544461524…
[0.0022350650925438654; 0.0020568075410259097; 0.0021537164417817158; 0.0021738676178777463; 0.0022262167883951808; 0.0022255141000093797; 0.002280532349945631; 0.0022747629413862043; 0.002302171618692595; 0.0023456214920069634; 0.0021327811863124197; 0.0022018117836882277; 0.002317838029336399; 0.0021112087060848345; 0.0034028095102284295; 0.002900371559114305; 0.002187952285813109; 0.0017821377…
[0.001363563273375159; 0.00135075442424106; 0.0013598407815243073; 0.001364750522215042; 0.0013726741299684756; 0.0013667178645272845; 0.0013745677840309519; 0.0013480425669541794; 0.0013705444456664528; 0.0013796929064010454; 0.0013819210768106402; 0.0013520911019800688; 0.0013668241313653027; 0.0013440838120890803; 0.0014999077385789874; 0.0012845940257097009; 0.0014940501617015695; 0.001365140…
[0.0017620650719356468; 0.001729202838609091; 0.0017388770809559572; 0.0017657679990622883; 0.001749384079972085; 0.0017686778956191493; 0.0017703010426618644; 0.0017308934106701021; 0.0017952240921884242; 0.0017683906402155421; 0.0017472613990289797; 0.001783378432735434; 0.0017830277190945126; 0.0018065947513230813; 0.0019135171828132702; 0.0018311429020824383; 0.001702377263764283; 0.001905661…
[NaN; NaN; NaN; NaN; NaN; NaN; NaN; NaN; NaN; NaN; NaN; NaN; NaN; NaN; NaN; NaN; NaN; NaN; NaN; NaN; NaN; NaN; NaN; NaN; NaN; NaN; NaN; NaN; NaN; NaN; NaN; NaN; NaN; NaN; NaN; NaN; NaN; NaN; NaN; NaN; NaN; NaN; NaN; NaN; NaN; NaN; NaN; NaN; NaN; NaN; NaN; NaN; NaN; NaN; NaN; NaN; NaN; NaN; NaN; NaN; NaN; NaN; NaN; NaN; NaN; NaN; NaN; NaN; NaN; NaN; NaN; NaN; NaN; NaN; NaN; NaN; NaN; NaN; NaN; NaN…
[0.0023973383045861533; 0.00239726214565523; 0.002478810857504001; 0.0025701779286497425; 0.0025947036680609107; 0.0026519075261316892; 0.0026594803210038525; 0.0026330162733308854; 0.0024238550528394493; 0.0026996107413660947; 0.003285546992697738; 0.0024007849148434696; 0.0021100408033590547; 0.0023505109373555535; 0.0027885766163070974; 0.003429359651270732; 0.002947605725904766; 0.00296990856…
[0.0022227819651207074; 0.002351987946226576; 0.0025289306491935414; 0.0026826711567917486; 0.0028651077933415183; 0.0027724422444007205; 0.0029610825355719382; 0.002822779555242344; 0.0024264640708065613; 0.0020012071399836753; 0.0018396525091692623; 0.001979436012605681; 0.0024414711187953015; 0.0026432271173933404; NaN; NaN; NaN; NaN; NaN; NaN; NaN; NaN; NaN; NaN; NaN; NaN; NaN; NaN; NaN; NaN;…
[0.0025930113835845882; 0.002589170726790867; 0.0026086419399814174; 0.0026399690697038723; 0.002670263144884798; 0.002680561614335989; 0.0026794950584454096; 0.0027039906147261726; 0.0026869357562255215; 0.0026822512764155776; 0.0026724053798795667; 0.0026108607337464815; 0.002553568735738702; 0.0025967275305662494; 0.0027882590871555163; 0.0028686330538300023; 0.0029503867521760334; 0.002708291…
[0.002054149214778566; 0.0020113470823245605; 0.0021018806973128194; 0.0022030275544974902; 0.002229302814673348; 0.0021816770912867125; 0.0021439616524248626; 0.0021058493592563984; 0.0020251527421535262; 0.0020281319377724754; 0.0020659991676818352; 0.002040017608585473; 0.002048268704738181; 0.0020489303458492807; 0.0023819864933272107; 0.002893404923658082; 0.0024270649019088875; 0.0022128727…
[0.002472707007317538; 0.0024361437602048197; 0.0025417699128407077; 0.002606115256628711; 0.0026750287175036796; 0.002686930264018448; 0.0028210790511682036; 0.0028044789193519626; 0.002651702743641608; 0.00255960241416486; 0.0027128750782496923; 0.0026414453510614114; 0.002996802016799998; 0.0027260309515176584; 0.003273254305726779; 0.0031811568153218435; 0.0028678975984855752; 0.0025114056676…
[0.00245457521500292; 0.0022289375338831103; 0.0023828192621440196; 0.002569994196891613; 0.002705999525361804; 0.002864442767088242; 0.002767437833058367; 0.0028651821084254214; 0.0028780285768404148; 0.0028747624551299137; 0.0024740937499317323; 0.001991638316963284; 0.0018174981375710707; 0.0017468160433186267; 0.0013597209306028819; 0.002000582565004164; 0.0017727250670712981; 0.0014231556454…
[0.002304833645137304; 0.0022723821977664337; 0.0022713982443012233; 0.0023459554165868347; 0.002441277341905794; 0.0024601718565071635; 0.0024100417230016854; 0.0024097259900350025; 0.002563464718648649; 0.002396099905048109; 0.002249785155334924; 0.0022633351475151776; 0.0023307925507211596; 0.002500448069999413; 0.003005470658540857; 0.003010834616223084; 0.002618975094897254; 0.00220933923476…
[0.0018325402720607412; 0.001686539439337881; 0.0017008456537082794; 0.00180766459018407; 0.0018375999147687975; 0.0018594165199583; 0.001814148839909974; 0.0018336875733696988; 0.0018228514144563424; 0.0018256321812588534; 0.0018645778164407686; 0.0020135394253010556; 0.0020322354541258574; 0.0020885651125492396; 0.002316225452944093; 0.002015994036278177; 0.0019335357542848623; 0.00199425203588…
[0.0015284165873306428; 0.0014027681675239886; 0.0014243627394267366; 0.001527000211396832; 0.001614658499357882; 0.0016371083950860567; 0.0015311151074595688; 0.0015293252357559076; 0.0015867692760562406; 0.001571994237960501; 0.0015784971215149224; 0.0015883020569977778; 0.0017413656625593645; 0.0019320552307761673; 0.0019304106760373967; 0.001298235738070353; 0.0010642836363966648; 0.001276763…
[0.0020520911350550256; 0.0019015783840204254; 0.0019118632386042416; 0.0019390502572370699; 0.0020490961565259413; 0.0020958335397590396; 0.0021233929817840716; 0.0021278410900430595; 0.0020501362281705625; 0.0019806069930569524; 0.002046539941947361; 0.0020044664314513095; 0.0022198016974713515; 0.002174136024779014; 0.0022850756226974055; 0.002043928949369025; 0.002035963355378355; 0.001710296…
[0.003000187044615468; 0.0030008150314266946; 0.0030014963155093224; 0.0030013285621945155; 0.0030053363328535593; 0.003003472271262494; 0.0030108430824449324; 0.0030150299991716935; 0.003015786364528908; 0.002999801050621346; 0.002988603105460247; 0.0029472048742399033; 0.003028146417914595; 0.003004511803781662; 0.0030303871676413303; 0.002982547463194698; 0.0029041818751914354; 0.0029480104716…
[0.0028314732192670166; 0.002827293980179943; 0.0028435852812960355; 0.002847191957760344; 0.002849568023724714; 0.0028708920479851782; 0.0028841910463833515; 0.0028601506841659553; 0.002865405120174334; 0.002928655464202217; 0.0028928609420393525; 0.0028624508029003763; 0.0028356958950444895; 0.0028123226167305494; 0.0028368975187142553; 0.0030054789252894664; 0.0029716353643262764; 0.0029245883…
[0.002186901237905449; 0.0020551867937480036; 0.002092929541829979; 0.0021830497802495233; 0.0022599126656530086; 0.0023204008020325313; 0.0022825647322278213; 0.002336502693569649; 0.0022264612595136466; 0.0021757512983992585; 0.0020919115739461394; 0.0021604016206104204; 0.0020591798578913243; 0.0022346365130790596; 0.002661869918551755; 0.0019320062658579598; 0.001827124339517677; 0.0020801019…
[0.002808342846959763; 0.0028083452573481626; 0.0028540021136486534; 0.002979789477158496; 0.003018738666210923; 0.003056840702414697; 0.003093923974722277; 0.003104286728631174; 0.0030334342288571283; 0.0029646721001436067; 0.0031321482952724406; 0.00331622959796429; 0.003455370527829036; 0.0032911965782375986; 0.0029833224214396354; 0.0030394583026638437; 0.002357918533930356; 0.002297889844895…
[0.0023074776782627425; 0.002307320543654766; 0.002310610418798726; 0.002313364401948084; 0.0023299412568805913; 0.002399234394571429; 0.00240895358299073; 0.002374914942905429; 0.002327883903217303; 0.002263092186014514; 0.002232975207803264; 0.0022346039770724893; 0.0022003865281559425; 0.0021251522567971508; 0.0022777302107911974; 0.0024028174743634294; 0.002442594161543804; 0.0024510704188897…
[0.0021333786781321824; 0.002125254355955555; 0.002139206008987379; 0.002158853385417142; 0.0021755418340876414; 0.0021756240285706694; 0.0021813248081919588; 0.002168926579045014; 0.002180640505596964; 0.0021910165311021415; 0.00222732112987599; 0.002160437946483528; 0.0021595923943484663; 0.0021791048260997683; 0.0022575117928138556; 0.0022499481019198006; 0.0020980314341228073; 0.0021707112383…
[0.002428787109879478; 0.0024516426609745576; 0.00244674001758783; 0.0024519554678862614; 0.0024520620099010623; 0.0024490530731265435; 0.0024841824899702893; 0.0024518084380322695; 0.0024289649178402257; 0.002430625859194989; 0.0024439978086303856; 0.0024498702150008156; 0.002446567870865008; 0.002504464143735931; 0.002354928688387373; 0.0024084216716244657; 0.002426086414374938; 0.0024492253425…
[0.0021789720373790507; 0.002176897490241412; 0.002192390896386363; 0.0021863300695460124; 0.0022091289353505963; 0.0022433078734808115; 0.0022846593346448874; 0.002261486311525497; 0.0023018578778838273; 0.0022966082617685906; 0.0022865925934794596; 0.0023107242331276675; 0.0022526036804927443; 0.002209319683953215; 0.002354872873030681; 0.0021734107248896906; 0.002129823995637541; 0.00213208037…
[0.0017661963989525232; 0.0017703744251536214; 0.0017951533045392528; 0.001800465220935965; 0.0018231037849863359; 0.0018326292681536994; 0.0018132128347022381; 0.0018418894027001102; 0.0018267639849629527; 0.0017858075246706315; 0.0018243342101722593; 0.0017868531188855697; 0.0018717584870724272; 0.0018824054258112337; 0.0016660438220258739; 0.0018871273794915154; 0.001973142014993468; 0.0018180…
[0.0021863814195323375; 0.0021963702743085355; 0.0022549869587962386; 0.00222756187586041; 0.0022493740820104953; 0.002286334625999244; 0.002229049613456582; 0.0022152654145725457; 0.0022203404903181714; 0.0021400952221335887; 0.0022964614383623773; 0.0022692982154700397; 0.002031240947872509; 0.0017563756546041065; 0.002037791517213055; 0.002180270552668673; 0.0021840586975800614; 0.002086350678…
[0.0018552189308555368; 0.0018802210161121106; 0.0019308468975271689; 0.002001600228611686; 0.0020119838146102852; 0.001991187894996546; 0.0019843718045485514; 0.002003686780398517; 0.0018835205605897706; 0.0019457561987354008; 0.0018588162199413062; 0.0017580305152752743; 0.0018368024887630368; 0.0018949302963632065; 0.0019342164139559087; 0.0019523454198958942; 0.001840335863173502; 0.001873970…
[0.0015048815029471644; 0.0015152324950684184; 0.0015088601711316944; 0.0015159958420613046; 0.0015009840684127684; 0.001491587317210256; 0.0014864679182590684; 0.001482364091111666; 0.001475330155750288; 0.0014873937102688104; 0.0014827716019327817; 0.0014573653981652833; 0.0014583743545792517; 0.0014546165972515522; 0.0014896185516512408; 0.0015724644505802242; 0.001532367571045749; 0.001522260…
[0.002440858818429807; 0.002338068409465663; 0.0023646260818303397; 0.0022414202739105666; 0.002247484333012801; 0.00229140299889456; 0.002286322083584055; 0.002349952884027099; 0.0024626790999562756; 0.0023065991984591435; 0.0024818785566936338; 0.0024873651680002683; 0.0030386310513459414; NaN; NaN; NaN; NaN; NaN; NaN; NaN; NaN; NaN; NaN; NaN; NaN; NaN; NaN; NaN; NaN; NaN; NaN; NaN; NaN; NaN; N…
[0.0027007402438816285; 0.002582543056701607; 0.0026046301233140423; 0.0026617437166982965; 0.0025842648010220588; 0.0025920646542276107; 0.0027176172723757525; 0.0027567779564306514; 0.002603536051836487; 0.0024501213448335675; 0.002275397436801894; 0.002156389787431195; 0.0022517718700652742; 0.0023375696794592222; 0.003054170734111137; 0.0027040997771729186; 0.002861057551746986; 0.00291874337…
[0.0013629140672676277; 0.001338746787561572; 0.0013491283733325812; 0.0013392942911758683; 0.0013507623216826598; 0.0013609704446611926; 0.0013704816288527997; 0.001362586403157166; 0.0013490196788375037; 0.0013517549770966128; 0.0013521375019660122; 0.0013322118561066652; 0.0013307933193458577; 0.001331519191998168; 0.0014537125635907847; 0.0013274638170542455; 0.0013433435830670405; 0.00130802…
[0.004099969597045796; 0.004028180410739489; 0.00403167862259688; 0.004121955622063884; 0.004158616555176466; 0.004251117578151516; 0.004189297869259343; 0.004167610773657618; 0.0043923942943837726; 0.004018874483619173; 0.004051582163476326; 0.0036315272280520957; 0.0035084568327402297; 0.003395737525685013; 0.003536209469270961; 0.004724243486652218; 0.004628274245306878; 0.0036931226508878233;…
[0.002373221111557797; 0.002373090837328082; 0.0024071359233555478; 0.002476618826469362; 0.002473641325388377; 0.002480125265879701; 0.002456476346646635; 0.002466535268267149; 0.0024526135950202663; 0.0024894023227551953; 0.002483459013858785; 0.002384019283748656; 0.002419579112107502; 0.002445984795950168; 0.002298991996155303; 0.0027252234470946752; 0.002951313866767762; 0.002948896398366278…
[0.0030973396822234806; 0.0030084160678069648; 0.0030047062155828; 0.0030695414295860528; 0.003113484959979903; 0.0030653929064841795; 0.003105589817428511; 0.0032792324470991507; 0.0029559823521464676; 0.0031032397802616897; 0.0029710268124665496; 0.002893880875421941; 0.00293823866632634; 0.0026517627322728303; 0.003262699986116324; 0.0040435680100220075; 0.0028084053896372464; 0.00259490140908…
[0.002983682917600539; 0.0030212914863617865; 0.0029215522690071456; 0.0030449021918868; 0.003096047454654947; 0.0031279171633545304; 0.0029801053439979415; 0.0031797718708362174; 0.0030342573848100296; 0.0032024618192356123; 0.00305184163695152; 0.0029993161762924495; 0.0029663541522542596; 0.003141865545864551; 0.0029156834159836777; 0.003539918150910943; 0.0027706403296537483; 0.00305712026645…
[0.003206374918871312; 0.0032475690813360005; 0.0032313332532310246; 0.003210564790144412; 0.0032531349980837333; 0.0032620309003640368; 0.003272988712887975; 0.0032886674553396795; 0.0033089636633164884; 0.003244596380890403; 0.0032110839191215245; 0.0031556246733266103; 0.0033530574103055083; 0.0033166807699350127; 0.0026437782643244337; 0.00352288109830746; 0.0034583600656123794; 0.00331960242…
[0.003770744066160661; 0.0037321510682237786; 0.0037985683222697027; 0.00387901055250752; 0.0038097545682796745; 0.0039072223597740145; 0.003918566784001451; 0.003941603090221455; 0.003901702899181137; 0.003639198602729824; 0.003921808064945836; 0.0038151992868780747; 0.0036770313496219203; 0.0036002096591706482; 0.0040383818558589295; 0.003624540914127437; 0.004233030719576015; 0.004607827421890…
