# Supplementary material for: Slowly evolving dopaminergic activity modulates the moment-to-moment probability of reward-related self-timed movements
Source: eLife. 2021 Dec 23;10:e62583. doi: 10.7554/eLife.62583 (PMC8860451; doi:10.7554/eLife.62583)
Supplement: Figure 8—source data 1. [file elife-62583-fig8-data1.zip › Figure 8/D/3-4-21 Full DA Hx and Hazard/COMPOSITE98_haz_lts.csv]

lts
[3.08460135520233, 3.705855233994046, 0.01, 2.730699765689316, 3.9726071813058064, 7.43217782281046, 4.453981381799758, 0.46446887467544806, 0.07546729149515546, 4.544332847824709, 0.027740105123171446, 4.373135330251408, 0.08442239250205813, 2.61683490595909, 4.90143626116142, 0.34044823000443286, 3.229083655246659, 2.004886327654993, 2.212104363244886, 0.4678307896903299, 0.7941566715217527, 1.…
[0.6657372921419908, 0.6239784154259704, 0.4565469192137194, 1.0835420534921059, 0.8160692483196647, 1.1787954912426146, 1.1627399231259379, 2.0185809016144467, 2.2882136486859923, 1.102333548014315, 0.29350010505665064, 0.2080888025597281, 1.3443190387773234, 1.4868752041182207, 1.6115758497598542, 1.6888297716844922, 0.8815154878625311, 0.2709719110489906, 2.7135062086196697, 0.7373753651289572…
[2.8001147723065536, 0.3001055068171209, 2.8277134394668635, 0.0029398580235983434, 0.3834914798061909, 0.5245646668705631, 0.2019902451587979, 0.02874861162532395, 3.477482059784621, 0.014329307985770147, 2.047451121162854, 1.2266907586562144, 0.49331617597347194, 0.13303357532636867, 0.23578861291309178, 4.055154161904609, 3.7797674613267227, 1.2310905461745247, 2.289039453986446, 0.18094126169…
[0.03620506781130451, 1.1170792789024087, 2.0441969043851516, 0.41928707189756464, 2.4441319577066016, 0.02738870397652523, 2.3441731840696485, 2.1614485458612975, 0.43777944502040095, 1.281211585214286, 1.7736085041499186, 1.2319319098112682, 2.6052655008093706, 1.0992866171950308, 1.9145503749780226, 0.4951557810880122, 0.13810304165681475, 0.15919434289421192, 0.1003586087315012, 1.53040880789…
[0.027389492787170604, 1.3335453047165793, 1.0437506712838651, 1.3566448769467232, 1.7038384474361585, 0.2683950297216718, 1.806436547471343, 1.3436451176830058, 0.36216329327234675, 4.93727856891539, 0.6853173089387233, 0.20932612359030386, 5.028076887465048, 0.8030051295346383, 2.720019629266125, 0.4495416751541638, 2.845017314494176, 0.2785448417621896, 2.943415492305698, 0.041549230569804266,…
[1.8084865117986841, 2.7302701099117463, 1.1446312728317642, 1.1728959656455953, 0.8061850433820145, 0.6324041165687101, 2.1853143167299462, 2.3165208981314205, 1.762699795395467, 0.9702454190135882, 0.900053026896583, 0.193936335796215, 0.9689938459000605, 2.0180207105550934, 1.1911480735512059, 1.7608224357251758, 0.6494880895683617, 3.2632316607555736, 2.758847696003959, 2.338527725377614, 0.8…
[2.7093356628982526, 0.6057095991778005, 1.3314002055498457, 1.6752571428571426, 2.306898663926002, 2.6368127440904416, 0.5948462076053443, 2.2775083247687564, 1.2321952723535454, 3.138354367934224, 3.333654676258993, 1.1980904419321683, 2.2110039054470705, 0.771188242548818, 1.2327971223021583, 0.7235417882836588, 2.497685097636176, 3.0094581706063717, 2.4166359712230214, 2.3195375128468654, 0.0…
[2.872101943972493, 4.261698074457214, 0.06137657849518449, 1.8434268891802579, 1.4434143617991972, 1.6037792940459408, 2.4528936142277327, 4.04174617237315, 3.423281414967691, 1.557189482059044, 1.0796938982620068, 1.1609761238957987, 0.0, 0.22067174467270112, 2.8402089181703043, 2.2333416246929136, 0.2004161740535052, 1.6827620225215814, 1.8333290973118532, 4.000955092350288, 0.0896803891679108…
[3.3814368420168917, 1.2331531474050068, 1.6469373205500613, 4.638133519149723, 4.740258542236849, 0.24, 2.954747317695653, 0.4891444095572308, 3.2549237537149285, 1.6344384371274578, 9.252761925550312, 1.9728228419833103, 1.9968044394445656, 2.3434198163104254, 5.118578403881995, 0.35091488825830713, 0.7158517991168125, 3.734860553755226, 2.4956419900263613, 4.365800124250718, 3.0463041791896845…
[0.08854074781037004, 2.4496706897862315, 1.3337612648755481, 2.6685725386194146, 0.9533580520105743, 0.3536029865117104, 4.600188852946393, 0.7330361911840473, 2.982575190668841, 1.3664615410603131, 1.5578631576280204, 0.0012100102196809263, 0.056350475933073775, 0.038350323904762736, 1.4450622049172714, 1.103959323980777, 0.09709082002381779, 4.025583999864864, 3.4360790209376773, 2.74887321683…
[2.4263565918753836, 0.07112762101253073, 0.23306666989264102, 2.5857064553946723, 1.607614193993969, 0.514368163592093, 1.4970489812886154, 3.001075767140372, 1.9296128830752923, 3.537207083359911, 0.012216156412833813, 2.1587407922259882, 1.067584104451185, 0.08565305085528646, 0.05414296491972824, 1.7249772678783133, 2.0415776554351437, 8.89432156659181, 3.0697541587575308, 1.7825591508062368,…
[0.3567360256094557, 3.5512340510912286, 0.8399194916413579, 1.3004216713635575, 4.710522038906672, 1.40812274845641, 0.09329879066458724, 1.442855344879477, 4.229170291936851, 1.4337467965379809, 1.1476783222523188, 0.5282670068492525, 0.23481159995257506, 0.9908311216905158, 0.07211891342216385, 1.181409979297199, 0.745030438589291, 3.0567699982671663, 2.6700070225359562, 0.2361928962944722, 3.…
[7.123733123644875, 5.6460993535096, 2.288940426273405, 1.5670076162789421, 0.8916446133519791, 2.170903101433484, 1.4503814977137934, 4.9674099357921015, 0.6429699076473794, 0.9366016132483113, 1.0265156130409754, 0.7768026627199358, 2.7214751494912557, 2.0687922474088554, 1.0481877094035572, 3.630291990444912, 0.7429639522598492, 0.46129725986002645, 1.31379689040543, 2.0204080322737896, 1.2462…
[0.0050191141047883775, 0.9921048892229909, 0.8657271954291162, 0.9727083128020957, 0.7559565704162245, 1.8536528223098732, 1.7699675931125047, 0.30716578391894156, 0.7449185186797974, 0.5245174204209229, 1.1391789300226662, 0.9123189717803392, 1.3714379353099855, 1.4540233586278182, 2.22448736841864, 0.35458741379745007, 1.7825653695508186, 1.9786307631661575, 2.1495006039048694, 0.7689942692063…
[0.3981551405881091, 1.5249929169349645, 2.3803512914073126, 0.0, 2.1765994133218864, 2.1787967374973176, 1.2888804464477355, 0.436858009587179, 0.6821992416112185, 2.8839380410674686, 2.1457369964942408, 1.63336095013236, 1.5079137153895685, 1.4812461901695644, 1.0230042212205765, 1.334225227158904, 1.6858969735994849, 0.9401051727838593, 1.8421067467983117, 1.7774854403663163, 1.581524075266509…
[0.2368255267407122, 1.9322362047212185, 5.542125005720113, 1.264264654930084, 4.520951238486228, 3.7721104929757012, 0.35909014244716253, 2.6636620491733622, 3.7147614222489524, 3.117850675627088, 0.2585140845530794, 0.47670077597421706, 0.3898164333950016, 0.8984516470657454, 1.0480796762742781, 0.9618058560884886, 5.636105420052429, 0.029247912975831705, 2.164735142414476, 12.899720531610981, …
[2.0886734648832386, 14.973097476840028, 2.1801587244257092, 6.073131473655907, 6.8130122612125, 0.0, 3.863287532226745, 2.8625487751113496, 6.187513044056549, 7.26403958995139, 0.37136016501928304, 0.24107115768617554, 5.380043146717759, 0.055611039734996835, 9.946407396514667, 8.153296309482245, 0.11555138191610181, 4.7315476348134275, 5.14028177799334, 5.5948085428895915, 1.7682250967590658, 0…
[0.07226127924908342, 1.0146071454277434, 2.5286149109896128, 0.14183325521676074, 3.347602735572473, 2.612993051119976, 4.1924838519725895, 4.405028787893386, 0.15050100965906224, 4.297056760238418, 0.9138332529497742, 0.040089613971890495, 5.930033704420112, 0.07002185941623965, 1.4606915782022456, 0.06558300939042434, 0.07865962162863702, 10.44286456399901, 7.772756309731549, 2.777050548695717…
[3.1079106077776277, 2.8129152959671795, 0.08447865742964966, 4.819183411510576, 0.3374346373468393, 3.335206995487847, 1.7958314598912242, 1.3128391358083553, 0.05445913451253222, 6.47975702097644, 1.9546289362149507, 0.08811859958215824, 8.369926981600539, 1.8382307860633025, 4.510488317422829, 2.5711191386933954, 0.11501817208283979, 7.458141472079296, 12.174066524615137, 0.12745797438427023, …
[2.633366475283574, 0.2037174065256967, 1.9402752988504286, 0.24429688991865162, 3.00956168603837, 2.868063487415819, 3.2983580094460923, 1.9335753841453327, 1.3680825832898373, 0.08721888963857875, 2.380769691028758, 0.2725465302796909, 0.12310843273796641, 0.10448866978141587, 4.722839874731067, 2.2161717864826675, 1.6938784356660004, 6.131121946251479, 0.6753914017644588, 1.7901772097108886, 4…
[2.702811443618119, 0.21121745009429596, 4.098262463082233, 1.643924492047112, 3.0679724584563917, 1.934593459772978, 0.06170341244706972, 0.017088175639611423, 0.0005899370174002847, 2.393444472120414, 1.3061605522542077, 3.7185030067964275, 0.024017435860940125, 1.5365359570152652, 2.7016115717183213, 0.03940579297583888, 0.029106892502579793, 0.10159915311532577, 0.10462882966231361, 0.0685226…
[1.3800807454834843, 1.874449675575188, 0.14204727181768703, 0.11024997451286142, 2.0071218474637935, 6.880672994162193, 3.270208949968887, 2.598043300837929, 0.07788236696688568, 4.2326324955167705, 2.386228076186211, 2.7373190649924823, 1.984209383389517, 1.9902126490858336, 6.406715167437967, 0.9294356005466228, 3.0620957391632317, 2.8841989656957048, 3.0863089108050437, 3.52334665349692, 2.20…
[2.05277827788687, 2.950920646133888, 2.004281389821873, 1.2287311551164761, 0.8722540294428377, 0.506287512681842, 1.4328180593240207, 0.32229931878577045, 2.1406726379056997, 0.4886586438862564, 0.5131070750860331, 1.2809278057761224, 2.818929115730185, 1.1899336446644784, 0.18556809251757037, 3.1510078069958665, 0.351487445850044, 7.443832346209044, 2.7278349610349015, 6.579487809232063, 2.334…
[0.6904905778750295, 0.26418842719753943, 1.2444178787020959, 1.7880412079294281, 0.5130332892129484, 1.1414768597507328, 0.5931654208396134, 0.08419462445391461, 1.4767507249259775, 0.8892072102400096, 0.11514601807150562, 1.8843695248005023, 1.5347845879589606, 1.8554512903299851, 1.9803030534876784, 2.055608899566192, 1.5260992479132078, 0.6094109546070098, 0.35442713633198936, 0.2271572955479…
[1.2429032207816484, 0.03889098773060287, 0.5065119085325012, 0.7211565944764347, 1.9055385190531324, 3.1704696432372925, 3.6433952428177556, 2.664876812760588, 2.6170248139859704, 2.338504203164186, 0.12749211030515128, 0.3564724159237355, 2.792348943108005, 0.08987983986956949, 2.526515605447757, 1.0407060485064357, 5.093340775625282, 0.8465208392828398, 0.5206776985664068, 3.4883507707964463, …
[1.5229992501874532, 0.9382454386403398, 0.41952511872031994, 0.46496375906023496, 4.053066733316671, 7.041619595101225, 3.9140014996250936, 0.009407648087978008, 3.3877330667333165, 1.957190702324419, 0.034051487128217955, 0.04098975256185954, 0.07404148962759312, 0.05868532866783305, 0.19723069232691828, 1.5809847538115473, 0.12376905773556614, 0.7036340914771307, 3.6159760059985, 0.94634341414…
[0.09806077568972411, 0.4244602159136346, 0.01169532187125149, 0.03640543782487004, 0.713764494202319, 0.0735405837664934, 3.0501799280287885, 2.9481207516993204, 0.1831767293082767, 0.6105257896841265, 0.2087365053978409, 3.4784086365453817, 0.007147141143542574, 2.7934826069572174, 3.4897041183526594, 0.11380447820871653, 2.343262694922031, 0.1262994802079168, 0.024920031987205098, 0.0974310275…
[1.9518456839247267, 0.012700297256811151, 0.14020328152794678, 3.027070850107668, 1.039924339949443, 0.5742334402209531, 2.0808487033049343, 1.5433361225540685, 1.5500362793745908, 4.759311394064227, 2.442657171613145, 0.11782275770058985, 0.21130494569796834, 0.3479881448366258, 0.6385149447617265, 2.0402477530193805, 2.089948916299972, 2.8258661408107857, 0.7871884245389008, 0.3363778730924071…
[0.028477237135690232, 0.9819047355072967, 0.2101296132045401, 0.10266003991296753, 0.31361957259863904, 2.2150850922294443, 1.681136895935252, 1.7359315797497124, 0.0829919481131422, 0.9122114971520433, 3.176991767950441, 0.06351383788128666, 0.9680060839558187, 0.27927290491567, 0.1825022936097676, 3.0129076874038554, 0.20000059592277952, 2.8580227143589667, 1.637141164405394, 1.685936430283964…
[0.9877115015394489, 3.6080910081897044, 0.1288493234974124, 2.475972679671662, 0.4505477004299215, 0.5356940369631692, 1.128588894887671, 0.6875696654201953, 0.31285979526325225, 0.12907928659514195, 3.8170574752569753, 1.7662865632872182, 1.0944943660503794, 0.5114079341638199, 2.5814557527606437, 1.9003650476590892, 1.372749714303114, 2.1346274554766085, 2.4786722464710964, 0.07251836294923042…
[4.373735608162662, 3.2975607189078397, 1.7896953353577165, 1.7318698183930155, 9.106023849450345, 3.8958247179543988, 4.0461910708920215, 9.296407861187069, 2.4362806574041898, 1.4126289453231882, 0.5571314355160079, 8.500156495231957, 1.1190994180317826, 4.111119722293562, 0.49504403788920276, 1.3814151714598892, 1.7673854905772175, 0.8835954959990734, 1.3486006912446267, 1.812905577461195, 1.4…
[2.5086168659126136, 0.28039388255911835, 0.5725162543755146, 1.2731760026310583, 1.1693893713518213, 0.058142510682925266, 3.529885316669963, 1.6367291734704672, 1.0106098236914853, 0.8949247250497924, 0.8446611994774681, 0.3155193580585365, 1.108697189091227, 5.053689036029861, 1.4520529615506685, 5.010494599890526, 0.04184461000998146, 0.33199723554872745, 0.47115931012911505, 1.70182078904154…
[1.0173987691626956, 3.568695375981477, 0.4512217139064463, 0.04382822382882622, 0.6615631896626314, 2.7687277952591187, 0.05816764271327449, 0.8085772318098828, 4.635452144874742, 0.0037298488451180073, 0.6183949390879011, 0.7820883052932137, 1.4026831552281016, 0.2498898730281467, 0.4542815899027093, 0.14493412643737327, 3.433400858891808, 2.502138598983393, 1.8441652638392532, 1.88156374823802…
[0.5508398327626993, 2.1240567088105107, 2.5988927804622945, 1.107207757054313, 1.3008409087994721, 2.1172590555742326, 0.2156455523720478, 1.2492587165947728, 0.4284620814119386, 0.8792864426614571, 0.8942812659767765, 1.576845623290119, 1.0873146247893226, 0.13929191205044103, 1.2604548513368783, 1.008141957684436, 0.714323393095189, 3.8975444450577297, 0.7083854430623225, 1.3242328331713706, 1…
[3.7737724555888437, 0.9663804677227046, 1.2979921389441327, 0.0382280182412688, 0.012641686216127223, 2.2300871049753943, 3.04030427512624, 2.2851222344780453, 4.4868276061995545, 2.201068582146724, 0.45506408909434753, 0.3645262978688955, 0.36795848867242437, 4.011424151168473, 3.828507393476025, 0.5448113757323979, 0.22765893398939355, 0.5318330915569546, 1.5001211600265965, 0.647456895448433,…
[5.176989417973268, 5.134965006363867, 5.071877264361432, 0.6729643104590224, 5.131284036003919, 4.070244329749016, 2.2244421925886133, 2.840288983643184, 0.5697948912038238, 0.833260344717075, 1.6920307296928558, 5.188952571643098, 4.768299458842416, 1.6697404091798393, 2.078941614194017, 2.3967320552694953, 1.1055294523412007, 3.024848747523891, 0.6224225424334082, 5.179238899859904, 2.71053477…
[4.905347151523757, 0.7446637887072161, 4.82028209233007, 1.4782067859319965, 3.020215467132919, 2.514528228224302, 1.109421126663217, 3.3758119525603694, 4.555373957268966, 3.0668376630371506, 2.4398918181144573, 0.7725246404263018, 3.9642126925359236, 3.5852028674986727, 2.3081023213588554, 3.889678524083764, 0.7486716616884569, 4.849727689743269, 3.495741417024544, 4.801776352289137, 2.6990744…
[0.8708004085548064, 0.70187955914728, 1.3781150578670953, 2.2412699015189683, 0.6081659201799849, 0.7769211392605986, 3.7294031787220243, 4.489094278162332, 0.93036107411267, 1.5975200309176611, 2.128530859000283, 1.8771040227465647, 5.210690402412681, 0.45, 1.6447798841967964, 4.543862706261517, 3.474553315712107, 1.6715015769387374, 5.175466352889214, 1.4146641500058659, 2.152933727165444, 4.9…
[3.094141463826658, 0.28255712284897394, 0.24943449359419193, 0.24263600645466524, 0.9359217302831009, 4.539919736248643, 4.210493043237755, 0.09370914699821076, 0.19498660982674754, 1.6132710004344697, 1.8568168044328073, 1.1113826851341195, 1.5597829030867234, 0.3622393912343084, 1.1093831300930823, 1.389020902582142, 1.225557277977347, 1.1171813947531277, 2.8802890521877242, 2.069169549790963,…
[0.14681434654070705, 0.2627643050959419, 0.06063491760503054, 1.4484619567135029, 0.3333429758208985, 1.3956255209517319, 1.4739795535302673, 0.1175541688574838, 2.7868849270045764, 1.146653831225811, 0.5700361983726352, 1.4845868682854713, 0.544568636059433, 2.6435861088021975, 0.10755727504573964, 0.9423129186774465, 1.7106427553798662, 0.8583550216999355, 1.5015985994966476, 1.483986454242723…
[6.348282123494132, 3.343987661467945, 0.8004041199351284, 8.447743688147636, 1.0662766718973793, 7.080177326663613, 6.594256115012919, 3.252666752656568, 7.981230723336048, 12.218051008313104, 4.984903857380654, 6.419990488131253, 7.075172041952475, 12.326839339279674, 6.081674101125346, 0.7541307735239944, 3.8819025449139315, 3.5902680989894553, 10.459153101352138, 5.0828644295843555, 1.4871291…
[2.879467698738784, 4.593937900835246, 5.798344009027981, 0.3600989620999595, 2.670121432715308, 4.874805691761171, 0.5829207429011929, 0.7878979543991544, 0.573517555292416, 2.5071260261779686, 1.356744760830002, 2.3689943257225963, 0.9336524783241014, 0.8552755282879417, 1.0757746501259626, 0.9310944838712241, 1.783213596013701, 2.0611141133742876, 1.6803822190080342, 2.2682093442792315, 2.0491…
[3.2969535564263897, 4.490186629338429, 1.151372961424726, 2.8631596599246087, 3.373916989676706, 0.04390913795696594, 3.5144502197415677, 1.0446236799814304, 2.0466475998962577, 1.7547862686093454, 2.063339669185612, 1.1216870657424611, 2.8798517292139634, 0.30616453557018525, 3.9382488651718783, 2.6830452356167265, 3.2504756389440557, 0.4788324978298225, 0.8483669251931251, 1.7904693149344915, …
[2.3650886832603524, 1.2051220405809293, 2.730532876908858, 0.10363048365256945, 2.3788392612690985, 0.44709382632359, 0.17489260325994077, 1.8115526415214047, 6.860724738660025, 4.610146558440184, 0.07112090542605175, 15.802916319194576, 2.1355443627785804, 2.795471738015857, 0.4681512808216555, 2.254281105730017, 2.6959055089306285, 3.979526984506222, 1.7704012766777115, 2.581384271646106, 1.35…
[1.3561834316313117, 2.13265274202483, 1.5794686478325568, 0.15207264274930216, 2.4930270346595416, 1.4551530950286204, 1.1391341088555074, 1.6093405889189396, 2.3768583748791645, 1.6310656369817633, 3.9030430012925375, 1.4016451062812951, 1.6472588441026645, 1.6951344129818502, 1.3509533274680396, 1.1900270455211963, 0.7367580566326696, 0.4623787459133022, 3.9879316150194963, 0.49868773827755875…
[1.7517271309209406, 1.2340280158766932, 1.425567653554495, 1.4542785216760103, 1.7379740227648304, 2.9260618696813854, 2.828485073128543, 1.386115306800105, 2.033916817248143, 1.6378875349426243, 1.223587700196142, 1.440726188821449, 1.479074271417319, 1.6989232266135381, 1.1539186705586186, 1.3464621847441658, 2.0986668519977143, 1.9682632936416007, 1.5020630434446862, 0.7920211895164403, 2.175…
[0.5943050200285271, 2.1616290456632785, 4.093290322153954, 0.6336960734386677, 6.871059428619299, 1.2375389272116808, 3.542115506290743, 1.4533899026241008, 0.42277397856716115, 0.06700478171440664, 4.626169293412963, 2.934253565342381, 5.872186295064186, 5.454381187955105, 0.10680574202551571, 0.033712343172333514, 4.650463775592312, 0.821903327358946, 0.08971962266563491, 3.943224405482327, 1.…
[3.1983046328185756, 3.612258637929119, 0.006919231196533728, 2.8939384512831907, 0.2487623597378069, 0.04123541828685701, 3.540066659260082, 2.1875169425619374, 0.1781302077546939, 0.06084323964004001, 0.09050994333962895, 0.09139984446172648, 0.10276858126874792, 0.07593156315964893, 1.5048927896900346, 0.08074102877458063, 2.6055704921675367, 0.3484512831907565, 1.6772736362626377, 3.625257193…
[2.1526660221968874, 0.905653115545887, 0.9092502681612266, 0.13425372927694584, 1.3667880966512052, 1.7865558226801193, 2.554447985149105, 0.20430827646068112, 2.777371526394168, 2.13468025912019, 1.1766386125681236, 3.8745030740726913, 0.05397727341128768, 0.13333445694191465, 1.3914685604286725, 1.958219939156595, 2.381085213270941, 1.8408128746281556, 1.1058946111331152, 1.9727084705239344, 1…
[3.914763041904303, 3.4808439290205397, 4.687072414800512, 6.645009971166181, 3.8553856999504625, 3.3773375080976034, 0.8421875595411994, 0.24631371702211446, 2.29329708994373, 11.746412285492907, 4.584676794492359, 2.1669687654807124, 7.2517090705856955, 5.324066076441373, 6.345194787048916, 0.2614307035705667, 1.7950525232766394, 2.3904416528001833, 5.4372667572751405, 4.5959867643883285, 0.14,…
[1.736444612868483, 0.37210957756591806, 1.592667038972436, 1.552317204515537, 3.465379951334317, 1.9760405281423268, 2.4694499182256973, 2.262294068371295, 1.530089752283697, 4.422462004866568, 0.08593613626391158, 2.4662459611472336, 3.711383780765088, 0.4225218397223663, 1.7455558658103634, 2.7192584466871432, 2.49688380071004, 1.660150384937572, 1.6131923890063424, 1.6828784554629224, 2.56887…
[0.09402485248903596, 2.0006332498393014, 1.141788926104095, 0.025421311957788705, 0.02058106215937419, 2.040635314289008, 1.809523386930827, 2.2938483822556526, 0.20268046005055224, 2.0475356704065826, 2.345251035073526, 2.0268346020538597, 3.7004209734684697, 0.07796402361247866, 0.0868844839847633, 2.1380403412240443, 2.928981160555873, 2.587863555960998, 0.13147678533007398, 1.275995852332861…
[1.461002248389924, 0.3701849638490773, 1.6270027126183524, 0.08843471874339599, 0.1451031522496025, 0.3238590200622897, 3.353988241856082, 4.470536599561408, 0.021553952697201804, 0.0906874391566286, 0.7121479225777844, 0.21349574399534385, 1.515668263751035, 2.6347196441377303, 2.2424459295134955, 3.222829853352318, 1.9119468146654612, 5.147854537140006, 0.06150219469185973, 3.582063668582475, …
[0.06512471990117347, 3.163107933594852, 2.4432710496954657, 0.3369417786906233, 1.4683959377961011, 1.6506090315635635, 0.19035990947131173, 2.608655226611398, 2.05239942139385, 1.866980819654668, 3.303949940102303, 0.16409477852803048, 2.9149815821588962, 2.652129928477851, 0.015559552888451986, 2.471719932944481, 1.9578369362281085, 1.3504933477112726, 0.26913526787633235, 3.2373354775649954, …
[3.459323047533762, 0.1417779119168292, 0.02937163908441331, 1.156594543762224, 2.615275945482525, 2.421965157773397, 2.1313489399344285, 0.10223570526386015, 2.1961525563004476, 1.8263319184585667, 3.6541339189550666, 3.717137434866474, 2.4526668710826067, 1.2741011012160395, 0.007630425815937128, 0.010510586543315778, 0.040302249067138446, 1.404908400917819, 1.5739178324896899, 0.06667372072719…
[2.1977326989784958, 0.009316157970518223, 0.92329029390309, 0.006834517608876434, 0.028078559898253683, 2.1835233065852244, 2.3841559245324753, 0.02023337423886989, 1.3939013673225025, 0.059849560495885704, 1.4135143314709617, 0.042037786932488844, 3.146159608157571, 0.0974944437236941, 0.384714295740649, 2.1416956585543256, 0.31091551482488955, 1.2816271541869333, 1.456042442507162, 2.029521511…
[0.8516477873590572, 2.45403457345196, 0.07161365595281717, 0.10221812413530511, 3.4256414813617093, 4.0186405333757556, 0.024427602951665774, 1.8055636734912093, 2.026551521797809, 0.04575677836036246, 0.1997886069561566, 0.048255510249853646, 0.908918722266195, 2.324800160127476, 4.688500578310551, 2.8050564292876805, 2.7497844798921354, 1.8962176664419492, 0.38044692256636886, 0.06162872332241…
[0.06841239985265678, 0.9411352910028546, 0.06972357606593609, 2.347296712404457, 1.7438553849341558, 1.6621821185192005, 2.461399069895939, 0.14492103324431344, 3.950234655585229, 2.732642393406391, 0.08824018671148354, 0.25895332788470393, 2.371318261350032, 4.360903052767289, 1.7302431738649966, 2.7773825283175246, 1.1494221383184453, 1.994179942904503, 2.401245107744727, 1.1338081315038218, 4…
[0.14552916848666372, 1.8129587952659276, 0.5346304192579958, 0.031424139054710844, 1.7277475716038853, 0.25649378427661185, 1.280288634204852, 2.400236148955495, 3.0399204054606845, 2.1676055078311873, 2.545155237084954, 1.043657466148054, 3.5727905928683845, 1.5309216465253654, 0.027783659546144722, 2.442741747613204, 1.3316954052873515, 2.0596912938272633, 1.4419099222774576, 1.954877488196019…
[1.6770395239946714, 0.1643450534965471, 0.25755224812029615, 1.8083355722094363, 0.1675149580878708, 0.47234578320431386, 0.5707328219236645, 1.1457555147295932, 0.16006518231330874, 4.410257258841718, 4.5467531505501375, 1.0320589368010424, 0.16658498607842886, 1.7639369085328516, 0.20815373493058256, 5.438926297672859, 0.09949700531126518, 2.5368136462723174, 1.16345498200607, 0.37816861777501…
[0.06547667821948097, 0.18037839748992804, 2.297504331346679, 2.0816823188254627, 0.21428185543464173, 2.7518506718860127, 2.675842919561581, 6.564139501958405, 1.3464073252870117, 2.5667317908958505, 0.4990609011501939, 0.40727153919839976, 0.3438350690676273, 1.970470975950768, 3.2717036937049557, 0.29346993213264844, 2.974973429038391, 0.0, 4.6397432253443025, 3.0078767849788357, 1.16228854630…
[0.32442632400554194, 1.892508540437417, 0.02102420875681955, 3.9234830793269473, 0.18909796887550054, 0.3650857847619577, 0.031196568316915696, 2.5866871442094004, 3.573645841410478, 0.02714960798112106, 2.072273519303949, 0.05812634141559853, 0.020284764152254612, 1.039149496790844, 1.0751224775534627, 1.3502158554409351, 0.274473843218783, 0.10668986544513417, 2.676519671169385, 0.113005122067…
[0.20180753510647756, 0.1102277296246251, 0.04546493891538195, 1.8672821371252828, 2.9453621269771584, 1.0911685328561063, 0.16081209865319718, 0.08521051450118425, 2.85017272331003, 6.225996931933573, 0.060833228141892175, 0.07996109885777641, 2.679691700986022, 2.671392624825968, 0.2937772971789832, 2.2806361232176275, 1.682402717607928, 2.5086107454456252, 2.5885018520948226, 1.607411065559244…
[1.4897218441153792, 4.659766649044449, 1.3503695572373748, 0.13894213999300964, 1.1523272041970154, 1.116097562689139, 1.695576518774688, 1.787175989756866, 2.83012092588657, 1.4570077473360301, 2.9179118900795107, 1.3216592752877367, 0.33543179411160307, 0.10648194366627613, 1.486401607427326, 1.485718029285668, 3.509402290654194, 1.4109150497842302, 0.06854335680425461, 2.638914354262791, 2.51…
[0.08994454881522332, 0.04806708684322162, 3.5007878310405425, 0.7099769710926611, 2.090573298587964, 9.025752984667596, 0.033247984970607845, 0.03540785406945033, 2.436952305920853, 1.8567874674262164, 1.3167201987758317, 1.3069207926792314, 2.6175413611296285, 1.2169262468941278, 2.3563571904733043, 1.2900218168595843, 0.23072601660505423, 3.4296921398703106, 1.901584752439246, 2.02097751651415…
[4.826432281179625, 0.49761444612861255, 0.16378863480420547, 1.0874911293124163, 2.162250328816038, 2.8633455757175623, 2.845132710325602, 0.05154935005902271, 1.4264305528430277, 0.832941317787522, 1.4396398837866475, 4.82222931224302, 1.1366258375951237, 2.1371325858853667, 2.429539139046408, 2.1258245980321164, 2.422534190818731, 1.6231695273517914, 3.5396232917553165, 1.4043149305813611, 0.1…
[0.8341005008479966, 0.02268276976892091, 0.05207311320754715, 0.02, 0.04333409078863684, 0.6417419042823829, 0.19518086177655292, 0.0403510109709561, 1.2297489797540808, 0.027627875238499033, 0.561058604515582, 0.054175283548865805, 2.1854356582573664, 1.3082300058299765, 1.3687925323298706, 15.129999999999999, 1.3566800270298918, 5.995969763620945, 0.34712773611405545, 1.9302722201611193, 0.830…
[0.31298219186174525, 0.047559696108810806, 0.0, 2.975975249766837, 0.0526385957563357, 4.988539224268333, 1.7340443162716765, 0.8511355999863952, 1.4692016948879474, 1.854418237051597, 0.4367153848494776, 0.15953543636920203, 0.31996067996011607, 2.6566444333456856, 1.641964265575408, 4.678106480064301, 0.1693533093098899, 1.686354648321492, 1.5878759838960586, 2.1664506346879193, 2.016083212052…
[0.3974091132681113, 0.7320279510583202, 2.2542026444342356, 1.579977384488802, 1.6474800323205345, 1.191686931011612, 2.053397289979305, 1.2761153169495205, 1.5596464683020936, 3.2323901242154367, 0.8940343058544777, 1.9851935760721686, 1.355736392656089, 1.5069663603503263, 1.594799924368767, 2.3127917378786913, 1.8745252884548624, 1.0901325023745547, 2.405733069017931, 1.9085770692601876, 1.38…
[2.823116928366762, 0.1695448389684814, 0.05254462349570199, 3.627793512893983, 2.011938108882521, 1.0225980515759312, 0.7334386613180517, 0.053554970773638966, 2.347353398280802, 0.05467535587392551, 3.657203621776504, 1.284488068767908, 0.8515392550143265, 3.580377214899713, 2.0911653409742117, 3.226955736389685, 2.0587542005730657, 0.03653912206303725, 1.73694358739255, 0.6345746796561605, 2.6…
[0.12082398838563109, 0.49571019854376147, 1.9771934121897816, 1.9750943852572052, 1.5887734759997063, 0.3542257879217721, 2.2214801656762817, 1.6510446083328039, 0.9998464909168652, 0.7114201996481879, 0.9522685471118021, 0.033754352149096334, 0.07993294466577533, 3.0177110487668988, 2.0113775650917383, 2.421887260905592, 3.6532164410202426, 2.394999725435924, 3.6643112976638608, 1.7096174551180…
[4.050079365476686, 2.9886276914758874, 1.2175757317860736, 0.16546011450923068, 0.0957095750876508, 0.07798706055706019, 1.688576794776163, 1.9479672358753313, 0.1140218405247867, 4.961994199444976, 1.9303746664597423, 0.9392932701213008, 1.8224202632277187, 2.205158605797551, 0.06408293325189862, 0.8724215147859083, 0.033365907221157, 2.229848177647838, 1.0842320522383702, 2.2993188352832608, 2…
[2.692123242155929, 1.6087129106816962, 2.444735054094418, 2.215638598725939, 1.7141652494311488, 0.28487124685871074, 2.6392471405460145, 0.4531351966699226, 2.3350846127596787, 2.753895323053713, 2.8427551611089386, 0.14571414163881705, 1.9115760257630623, 9.246560835669296, 5.740345538367594, 0.05693426744235848, 0.05473526132625614, 1.404905025648394, 1.3324377786404764, 2.0664060473013577, 1…
[2.0430897516128295, 2.7270695818275343, 2.852965869289569, 4.185126585389028, 0.16571511325026453, 0.28176169116900224, 4.108428847117875, 0.0684779806624313, 0.032349046063517115, 0.36191932741170796, 2.8294665622573385, 1.55560412700805, 2.110787755275893, 0.8769241405069969, 0.6088220465320485, 0.8471250192491047, 4.074029861504738, 2.705670212870525, 0.649880835755171, 0.3299402704376346, 1.…
[1.1981129361966698, 3.0881389674781685, 0.6040004898528244, 3.1972173847511334, 1.3367854978443339, 0.7929930949592261, 1.878078395292389, 1.0943334704502565, 2.4015748140286317, 3.2306107773901522, 0.4666076749889312, 2.525150362836499, 3.6321313307982406, 2.0581427669776398, 0.9390641927005652, 0.1503702470930689, 1.5661401167482567, 0.09123194845241049, 0.91016990984824, 2.4781596606199154, 1…
[3.515397863062215, 0.04153920471691542, 0.9138305874368131, 3.869118850749288, 3.5139954009190206, 1.0721084578830253, 2.8496290485144127, 1.632892963425998, 2.395932545191061, 4.092310683251921, 1.0188148964416426, 0.12260151659354517, 1.6745661242523424, 2.076271352410135, 2.124255592880854, 0.738011922613935, 1.3643214630042921, 0.6738592971495337, 1.1317130989687827, 1.9644750844240757, 1.30…
[2.6417456313187526, 2.5516696482795953, 2.1404792839732125, 0.06130365460556148, 1.1732371797514136, 1.3525893590768818, 0.08172820880633808, 1.4673587581101248, 4.772277567553457, 4.278209300983521, 3.404142353468152, 4.391779019887496, 1.4351673413081178, 0.7583977883851751, 1.8679519479413131, 2.508881057002394, 2.056801594956815, 0.08585710791789987, 2.6180519487657223, 0.6128365993674034, 2…
[0.4750709852051889, 0.6686606370461736, 0.11641573650965378, 0.01661653676391657, 1.976758002016422, 0.12189459460028333, 0.07363465298811406, 0.11289646999888446, 0.010697770359440861, 1.0107593364751346, 1.805993592914319, 2.045643644798242, 0.7469443210783437, 0.02496479681076996, 0.11024702219958366, 1.7859977604667658, 1.7091137847059246, 1.9378661079059314, 1.9886555223227158, 0.8812863213…
[0.07240712109721069, 0.26188958728572687, 0.10597578640909251, 1.0985863202738375, 1.2048820939602551, 0.3701152842385111, 1.2230813703581178, 1.5092699915157164, 0.5896265564835007, 2.0425487883827578, 2.1637439696696235, 0.09722613429473545, 0.44256240374538747, 0.9166935523193752, 0.8194474188198069, 0.025578982981171783, 2.5093302291806854, 1.3950745319203364, 1.4214734822996535, 0.020549182…
[1.743990930820283, 3.9552325689628214, 0.04343938630244767, 4.352452630044556, 2.2631250735421964, 2.6880256269307568, 0.5974489507394612, 2.1199259924025426, 2.2514333132537523, 4.583489807710207, 0.48447856607206524, 2.09644254225054, 0.23652331133946022, 1.1243276355327794, 0.9523488367600337, 0.09355406822257076, 1.9184679689709012, 1.3044007298898315, 0.2277095228143259, 2.330877325470099, …
[0.6269573419161013, 4.430353279383793, 1.2490368051775613, 2.2401057982260673, 1.4776373888489616, 2.768276101732704, 2.507089689343824, 0.03863319877087723, 1.8623700720808016, 0.6284566898632244, 2.13265252868223, 1.4999276949961946, 3.3466245832030674, 1.3789802939282478, 2.3990366806211374, 0.996446654352188, 2.889723285449692, 1.7541171502984991, 1.8611705937231033, 0.7983827905371993, 0.87…
[0.526261217153184, 3.4438270859897924, 3.4616264507107144, 2.3650655881847173, 2.3626656738403233, 6.149730509293958, 0.003269883294236735, 0.2660205054329664, 3.1249384674784477, 4.007906953353384, 0.03029891859797346, 2.124874160883291, 0.08699689498428023, 4.126902706262917, 1.6666905139660817, 0.019699296910233567, 0.07159744460775248, 2.5659584180966934, 2.060576455739737, 2.807749788294382…
[3.2726494502822874, 0.6719549420567816, 2.047978335449364, 2.7401229098571007, 0.23387989951106192, 2.1137445636024745, 1.2706774899375999, 0.07661065939112348, 0.8270353061941166, 0.18833328831140767, 2.636576082552203, 4.220662632702125, 4.195575515275939, 0.651115643318296, 1.6188986736540696, 3.254958534806451, 1.1633326129825226, 2.7707072044085477, 1.4952621626732219, 6.1493722142683485, 1…
[0.027738449390333472, 2.269454972822095, 1.8399338303706967, 2.389305065863572, 0.9679969149405022, 4.078501664952745, 1.1164351035698545, 1.7474723324029184, 0.26184096640712984, 0.01009579599431957, 1.8203419886391456, 0.5277302470496056, 0.2416493744184907, 3.2299550095489935, 1.9795756818960868, 0.5287498224866558, 1.3031573502766758, 1.3259478600460308, 4.255627907546153, 0.0381041330003427…
[0.07973411170421599, 0.07998403055985859, 1.459156237046449, 0.02247270349938284, 0.9436236216268882, 0.08145355343103709, 0.07038714650318263, 0.4275711749875905, 3.9509471953454556, 0.026721324045307065, 1.94969696690175, 1.6067083294178417, 0.10042739295142346, 1.6865823956812176, 4.359914410719012, 1.4024746405867068, 0.6644942501367779, 0.01324569934905793, 0.02750107087491199, 0.3874741937…
[3.2980582357978885, 1.1619681986868404, 2.4069127033970887, 1.7202087924636031, 2.295344561804169, 0.0, 1.9781351413074513, 7.067681815586641, 0.8629535826434487, 7.001700656580077, 5.839132629174994, 2.6798347701969747, 0.6399672566371684, 2.0226224379103632, 3.0307345703682564, 2.449200628033115, 4.9181956037682, 4.753042763345705, 1.517266742791893, 1.1941590065658012, 3.9722657151013427, 1.8…
[0.8928547149030854, 2.8285901413883905, 0.1430247835007743, 4.663508098105317, 2.903703157059077, 0.9200594289675685, 0.24094175066668902, 0.5189899311786839, 8.74041454919522, 5.961933090697662, 3.392287819577456, 4.407563747770715, 3.1859520654780873, 0.9647671759779504, 0.0, 2.942609898864532, 0.07451291168396981, 0.15212636063264176, 2.0635575756559272, 3.9527849431707, 0.5141890992849516, 0…
[4.348622372769049, 0.18463089529347584, 2.3551684940779305, 3.8610048810302424, 0.5598904410063661, 0.8036492055830531, 1.0509566419425873, 1.513883375079613, 1.439911061859704, 0.39740125838614687, 2.7538192847819816, 6.274601506293359, 2.9199571017704797, 0.25290534114374336, 0.6595531386823787, 0.14654515024376588, 3.899990289348843, 3.833915020378087, 0.0, 1.079346016205363, 0.44558322456452…
[0.4527513153547734, 1.6776024624422778, 2.2774499434829667, 3.0438383709856787, 0.8712041979516927, 1.3530226598781563, 2.757467962744976, 2.3618706995273797, 3.227883621129896, 0.8511992794577561, 2.0642975369300727, 2.809680800014151, 2.375674093288196, 2.306157001521766, 0.4441592028616277, 0.23473771360785223, 4.032181369178618, 1.5207639014498147, 0.05608378899775129, 0.8878082803016599, 2.…
[3.209686992656399, 3.561126691846331, 5.12245072721002, 3.4184239436738197, 2.3832466625728683, 1.4404362418930174, 1.322546959513455, 5.662675325330799, 0.8991988492500779, 1.576454546219265, 0.08, 3.9877157445806244, 0.13772928776318774, 3.508866494502814, 2.0855863525096945, 1.018708602865098, 1.0692470495209414, 0.23595010052237986, 0.3751789634838785, 2.649206504092396, 1.4732507844110398, …
[0.3508514242256638, 0.11533669800884958, 1.2518584070796461, 0.3200649889380531, 0.8258507328539823, 1.4238855088495572, 2.663763827433628, 1.1672483407079648, 1.2840383019911503, 0.13376244469026546, 2.488829507743363, 0.0613326189159292, 0.4033517699115044, 1.748090431415929, 3.576028761061947, 4.808488661504424, 2.1388606194690265, 0.15812292588495575, 0.4705887029867257, 1.2218839878318586, …
[1.8994711480544513, 3.768845922178051, 3.249608480905915, 0.1505818576075172, 0.10355752318997714, 0.2146941332369594, 2.5314950006023373, 0.08646958197807494, 2.338418262859897, 0.09743826045054814, 0.6259445849897602, 1.5183170702325024, 2.2702264787375013, 3.485280086736538, 0.16677990603541742, 0.22494289844597035, 0.23037224430791475, 0.147202264787375, 0.4443164678954343, 2.191735935429466…
[0.09104961972586599, 0.7376408276616561, 1.3021664580330936, 0.06408749986850824, 0.014800185140380579, 0.12447745179512532, 1.7670581614297887, 0.03752511492378738, 0.06598624070353343, 3.025623533867014, 3.7058724214468297, 2.337379948034461, 2.23364873820519, 2.3779530416671046, 1.0312461209934465, 0.6051486908681611, 2.218159010340511, 0.4841289460673448, 1.744273271409486, 4.77136583108044,…
[3.4718123571012653, 2.995461427589449, 1.9280713829759653, 4.094948165816135, 3.6621927453864243, 2.0224616595207077, 0.1779516686087698, 2.460716513435546, 2.9239687922827846, 1.118954732764039, 1.082958440861383, 1.3496309700402271, 2.500812383027116, 3.2875313404996116, 0.6118069757355059, 0.24089518458855325, 4.699385900681569, 0.5631919837269741, 1.350630867037523, 0.6133068212314498, 6.044…
[1.1087649224004297, 0.05308491486589139, 3.594358591535378, 0.0819567103711069, 1.9510255772876892, 3.5258780516424673, 0.0019294517079316606, 6.37016978958875, 2.011208475120583, 1.0621781609550336, 1.9998117137369456, 0.2900175857362541, 1.3994823092742756, 0.6930830466709074, 3.4606965742553464, 0.0923537558438992, 1.443669752533643, 0.055584204643004925, 0.46244858603887073, 2.98013313591195…
[0.05556111939768448, 0.042958597266076474, 0.12657533140912638, 1.937387727692437, 0.07156432210448828, 0.5851170989675145, 0.6535307905391008, 1.254451052179584, 1.1201241694593493, 0.10297060741659081, 1.8051612653274702, 0.05776155976987001, 1.7226447513705132, 0.05401080913546286, 0.2134427161019959, 1.9719946535458996, 0.0, 6.426886207052411, 0.15923186693269795, 2.4240851300131077, 3.42868…
[0.05252330290263851, 0.3312377648122231, 0.010028721266199593, 3.4208438179086045, 0.0862190064590618, 0.22700105573931117, 0.05967239134265117, 0.3250385552558485, 0.7637326186202619, 2.7670271842129015, 0.8165758807258101, 2.3193842618921083, 0.021077312491673713, 1.1204371362390753, 3.0071965608969626, 1.8807401921531495, 2.3205841089030192, 0.16848851650720753, 0.5968338994025119, 1.92313478…
[0.8343377604483976, 3.032960887047642, 2.4861276958693797, 2.9735116364079444, 0.2727371755818204, 0.23544900694529058, 4.5096003411721695, 2.656582185938833, 2.461348848543926, 1.5751053978311198, 0.6961557207262093, 0.9028792494212257, 1.2508821737541123, 2.132729377360789, 5.501853295966858, 2.947433897892043, 3.26576215425856, 2.0986584622882902, 1.2176105763372729, 1.7945180943097356, 0.129…
