# Supplementary material for: Slowly evolving dopaminergic activity modulates the moment-to-moment probability of reward-related self-timed movements
Source: eLife. 2021 Dec 23;10:e62583. doi: 10.7554/eLife.62583 (PMC8860451; doi:10.7554/eLife.62583)
Supplement: Figure 8—source data 1. [file elife-62583-fig8-data1.zip › Figure 8/E/3-9-21 Shuf FullDAHxHaz/COMPOSITE98_haz_hazs.csv]

hazs
[0.002118403952669913; 0.0021196734429386084; 0.002117206899289109; 0.002123159179339878; 0.0021173762687599486; 0.0021166009843340263; 0.0021047397371671524; 0.0021266387457831095; 0.002110525102390138; 0.002144374506144264; 0.0021016618775384324; 0.0021334477222602383; 0.002153483603153732; 0.00212903574981376; 0.002102684616295921; 0.0021067079701760035; 0.002087638114678185; 0.002125303813708…
[0.0021069649359692962; 0.002106732244776522; 0.0020997187085069484; 0.0021152773407948043; 0.0021068925866479355; 0.0021094732514861524; 0.002101480788580235; 0.0021226161062892733; 0.0021059980354127803; 0.0021097336450122805; 0.0021095262098882487; 0.0020969139515147387; 0.0020917133570441883; 0.002064704022137895; 0.0021002042635384927; 0.002111940891694407; 0.0021282330579566783; 0.002100200…
[0.0020072223931598245; 0.0020008598010090354; 0.0020025301019484867; 0.002000687658961946; 0.002001565955321316; 0.002007604034700037; 0.002004445232483778; 0.001999848673642075; 0.0020035211040008525; 0.00199699108001543; 0.002005966901377458; 0.002008450471158138; 0.0020024799951900447; 0.0020127855408800235; 0.0020048064589875975; 0.0019923903625934936; 0.0020106021367848094; 0.00201558036020…
[0.002864963232112588; 0.002863808693041898; 0.0028583956447261636; 0.0028627862497932; 0.002868793733795746; 0.0028675472267493643; 0.002865932851400124; 0.0028594437600026577; 0.0028599852035820984; 0.0028582593669807164; 0.002860088974516558; 0.002875909000758147; 0.0028823427121683815; 0.0028530753508056905; 0.0028637500659500523; 0.0028823657097243067; 0.0028545343592997954; 0.00286026665283…
[0.0022076728450587577; 0.002210755587129899; 0.0022104428205037795; 0.002204013219012982; 0.0022163596747397443; 0.00221868524058229; 0.002214231774466955; 0.002208312722635006; 0.0021955402478516482; 0.0022165839718462934; 0.002214480349888466; 0.0021960901074004795; 0.002215805212158926; 0.00221068268631471; 0.0022009010067201885; 0.0022091004863318874; 0.0022201998480360385; 0.002206886099094…
[0.0031994881539083053; 0.003191865316297268; 0.003204215747651686; 0.0032014266869762774; 0.003201205845373137; 0.003172510170932406; 0.0032316139467444076; 0.0031665256998812757; NaN; NaN; NaN; NaN; NaN; NaN; NaN; NaN; NaN; NaN; NaN; NaN; NaN; NaN; NaN; NaN; NaN; NaN; NaN; NaN; NaN; NaN; NaN; NaN; NaN; NaN; NaN; NaN; NaN; NaN; NaN; NaN; NaN; NaN; NaN; NaN; NaN; NaN; NaN; NaN; NaN; NaN; NaN; NaN…
[0.002666022560024554; 0.0026692975157375258; 0.0026742010887257986; 0.0026711592140525194; 0.002678864594447245; 0.0026659537502764907; 0.0026795125248233074; 0.0026774633484296343; 0.0026674242405083323; 0.002651154117311668; 0.002652616917482211; 0.0027402092819455866; 0.0026471960621229644; 0.0027117949937763264; 0.002702537950808723; 0.0026300183271610903; 0.0026304520596526497; 0.0026936784…
[0.0014570164239038404; 0.0014523214722596347; 0.0014537547553382523; 0.0014516866556494562; 0.0014542153938659462; 0.0014457085973392043; 0.0014523998565062544; 0.001454928719657452; 0.0014522850278461527; 0.001448529119816594; 0.001457602622928801; 0.0014532973021286302; 0.001459329531284579; 0.00144676071972302; 0.0014489953334820666; 0.001461102545501411; 0.0014443225617896086; 0.001456730337…
[0.0013088183361535687; 0.0013044390314815104; 0.0013059226269779701; 0.0013001742866436685; 0.001301796519773579; 0.0012953171258012438; 0.0012961667494596981; 0.0012941058474534128; 0.0013018385809584327; 0.0012931303294458128; 0.001319669797741888; 0.0012965391793794694; 0.0013049312064128248; 0.0012862469394775411; 0.001286279190387359; 0.001272888229323671; 0.0012963244073481346; 0.001295746…
[0.002143593915326989; 0.0021415827920457605; 0.002142713731387573; 0.0021398569056545382; 0.002145247272613926; 0.0021418023226504376; 0.0021432630183407632; 0.0021467723231682633; 0.002144677609641403; 0.0021480338298117264; 0.0021441436988746147; 0.0021444547803098853; 0.0021352421519847094; 0.002133061000372949; 0.0021431171259970287; 0.0021478449136718516; 0.0021534171122245755; 0.0021466991…
[0.0017976550796187994; 0.0017984917684512975; 0.0017985916750364653; 0.0017977947837440255; 0.0017989151418262008; 0.0017990069513902978; 0.0017982319148817619; 0.001799507276758149; 0.0017981147518457074; 0.001796104734384825; 0.0017982829305117048; 0.001797949993340824; 0.0017989519356555587; 0.001797200226650974; 0.001797216177618526; 0.0017971234916705756; 0.0017996264277254873; 0.0017992716…
[0.0019744882844349378; 0.0019771486948524943; 0.0019717903906999487; 0.0019741082183113707; 0.0019748395372568743; 0.001973139890317902; 0.001973336504095927; 0.0019729186342800973; 0.0019672082726858607; 0.0019812174965768464; 0.0019658796884142807; 0.0019748460968129072; 0.001965645941671927; 0.001967306093453695; 0.001977822075656424; 0.001976407477312107; 0.0019836009034791295; 0.00196990199…
[0.0028230724160387155; 0.002823497445263258; 0.002820936320664745; 0.0028342046789284134; 0.0028215028542285868; 0.002821641281716731; 0.002816250571743406; 0.0028251681503573115; 0.002827584128409951; 0.0028529945673061398; 0.002803517994759799; 0.0028600847589107135; 0.0028368838870430615; 0.002835535937947199; 0.002858883158521619; 0.00285568488264022; 0.0028392008120823814; 0.002812986330765…
[0.0037850867327541724; 0.003775727283387181; 0.0038034544017405292; 0.0038151802447352963; 0.0038182573754502137; 0.0038213445106940556; 0.0040052070137673035; 0.003904547480552894; 0.0037426446443355765; 0.0038180596913279016; 0.003800039325649342; 0.0038025168172989058; 0.0038228629390037916; 0.0038662247667527122; 0.003739217015340835; 0.0038104765494818777; 0.003698849935515392; 0.0037267538…
[0.003430205914361658; 0.0034207115857890296; 0.003423781931902028; 0.003406003444305927; 0.003397113362597432; 0.0034132969618980657; 0.00334427709783319; NaN; NaN; NaN; NaN; NaN; NaN; NaN; NaN; NaN; NaN; NaN; NaN; NaN; NaN; NaN; NaN; NaN; NaN; NaN; NaN; NaN; NaN; NaN; NaN; NaN; NaN; NaN; NaN; NaN; NaN; NaN; NaN; NaN; NaN; NaN; NaN; NaN; NaN; NaN; NaN; NaN; NaN; NaN; NaN; NaN; NaN; NaN; NaN; NaN…
[0.0016770047046181856; 0.001676257247931845; 0.0016763576778680122; 0.0016761653862294628; 0.001677306174502417; 0.0016755643413122355; 0.0016783096326408687; 0.0016821241260485474; 0.0016775139030962393; 0.0016822792580703956; 0.001675253258223702; 0.0016733432897205684; 0.0016766564017928933; 0.0016824900387955128; 0.001674154903804087; 0.0016752469992134757; 0.001677353788465593; 0.0016706305…
[0.0010216213783392158; 0.001019187752445635; 0.001019927319951814; 0.0010191109914274453; 0.0010198337630684545; 0.0010250220985745576; 0.0010155473782938404; 0.0010246092033926247; 0.0010170882646624146; 0.0010199916624081616; 0.0010203631894063067; 0.0010205303578480571; 0.0010190222755640398; 0.0010184965550782416; 0.0010188918720760263; 0.0010140728516782082; 0.00102348004359307; 0.001013427…
[0.0011233163693267904; 0.0011268510888561335; 0.0011275361078346765; 0.001124702904435721; 0.0011255740705714808; 0.0011254244078956056; 0.0011254208633425108; 0.0011262363153390134; 0.0011253079672159051; 0.0011264515702724166; 0.0011272670017594092; 0.0011295474210870483; 0.001127662329714979; 0.001124443679984649; 0.001128310359781815; 0.001129554213590408; 0.0011248314578905033; 0.0011275639…
[0.0013516214756211775; 0.0013578249399412493; 0.0013592161042370755; 0.0013556697652429023; 0.00135621376774086; 0.0013557412861675926; 0.0013575192494504518; 0.001354761077479434; 0.0013576074163320028; 0.0013569932066896414; 0.0013555915017544305; 0.00135642677790569; 0.0013598547456777086; 0.0013595569558061563; 0.0013572394615369153; 0.0013558656024624843; 0.0013532296387642588; 0.0013573070…
[0.0031408371187712286; 0.003139933771809362; 0.0031407909470508055; 0.003139411117464455; 0.003139178143429548; 0.0031401476834600015; 0.0031349037407664296; 0.00313600794684716; 0.003131396359990934; 0.0031365184815860966; 0.003112791648042161; 0.0031400562570201465; 0.0031428975799430063; 0.0031403032564759404; 0.0031361285376283565; 0.003158358283579409; 0.003167131017639363; 0.00312048338044…
[0.0031798674591129866; 0.0031737201466222496; 0.003178609108394945; 0.003177376514174811; 0.003190904774594363; 0.003172121541166129; 0.0032036495670877568; 0.0031796070386792704; 0.003154579479678407; 0.003191209364080229; 0.0031757401311436452; 0.0031729562228728077; 0.00318276336627783; 0.0031214300519348866; 0.003184178302747577; 0.0031475589814204106; 0.003150117229103048; 0.003178367534009…
[0.0014630427130066473; 0.001464257602908552; 0.0014625044398336392; 0.001463432066888462; 0.001463063796620071; 0.0014637489643665753; 0.0014633560373011679; 0.0014631502928959042; 0.0014595982091034838; 0.0014630941174426982; 0.001460549551768279; 0.0014636835367216963; 0.0014590147800181694; 0.0014704679770326003; 0.0014575162412486108; 0.0014617039118571071; 0.0014594974500380551; 0.001461694…
[0.0021976508821305494; 0.002198744269268022; 0.002200261598177628; 0.0022019936063287907; 0.0021987665539902135; 0.00220003620969831; 0.0022005353022806467; 0.002197668926701281; 0.0021989240714468017; 0.0021994300222855294; 0.002192552465209676; 0.0022034907646139765; 0.0021942697294758187; 0.0021973268706799217; 0.002189371881356915; 0.0022094143109885655; 0.00220054957973117; 0.00220211968796…
[0.003437803992607913; 0.0034145940923702074; 0.00343186482223486; 0.003415514529412526; 0.003379396465955953; 0.0034618389586824894; 0.0034148622742710168; 0.0035330530481953067; 0.005303158382811319; NaN; NaN; NaN; NaN; NaN; NaN; NaN; NaN; NaN; NaN; NaN; NaN; NaN; NaN; NaN; NaN; NaN; NaN; NaN; NaN; NaN; NaN; NaN; NaN; NaN; NaN; NaN; NaN; NaN; NaN; NaN; NaN; NaN; NaN; NaN; NaN; NaN; NaN; NaN; Na…
[0.003565380191924091; 0.003564757066604303; 0.003566123755290854; 0.0035678654869746086; 0.003564762297365554; 0.003566134218107552; 0.0035695652856987505; 0.003565899269226267; 0.0035716896588430876; 0.0035662339528165113; 0.0035646581571696424; 0.003576029068888724; 0.003570715497189323; 0.003569561594378083; 0.0035752704742977462; 0.0035805651652027455; 0.0035764422529069376; 0.00355074867453…
[0.003533217223183559; 0.0035353188779276724; 0.0035332218541308754; 0.0035323451986734897; 0.0035326111813781457; 0.0035304304014555574; 0.0035300822228032133; 0.003532471066022475; 0.0035331021710250567; 0.003538431061494522; 0.0035388486699068017; 0.0035236973944055604; 0.0035227839424018218; 0.0035403687978496; 0.003527523556990486; 0.003520897919003004; 0.003542922592842441; 0.00355932564548…
[0.003579773315303303; 0.0035792820945285374; 0.003581265848759173; 0.0035807571867743624; 0.003580704725022586; 0.0035827476422164136; 0.003580733420398822; 0.0035791773298187385; 0.003586618286570934; 0.0035818455035794344; 0.003578854965690657; 0.0035891944870784596; 0.00353926654209241; NaN; NaN; NaN; NaN; NaN; NaN; NaN; NaN; NaN; NaN; NaN; NaN; NaN; NaN; NaN; NaN; NaN; NaN; NaN; NaN; NaN; Na…
[0.00178675200304789; 0.0017863672615526314; 0.0017891046122649743; 0.0017882036126150502; 0.001788899002024939; 0.0017859332884062468; 0.0017878026161840734; 0.0017840013070272117; 0.0017880024852236296; 0.0017824868943456156; 0.0017895985796299624; 0.001784209406603688; 0.0017857138780383564; 0.0017809265146802127; 0.0017755907436248094; 0.0017892081246963288; 0.0017843470912576956; 0.001791222…
[0.0034003959181998166; 0.0033991525855650243; 0.0033976797065169207; 0.0033973153839730093; 0.0034004236194049814; 0.0034018392960418233; 0.003402444399502584; 0.0034016559283442326; 0.0034008570484413622; 0.0033963775001185454; 0.003381411658055601; 0.0034090634416354838; 0.003405053339327612; 0.0034113813423520883; 0.0034079627820931897; 0.003394474229433836; 0.003396545448048915; 0.0034073349…
[0.0037504193878457157; 0.003748516939115582; 0.0037452396992136224; 0.0037494187432679893; 0.0037498168124863846; 0.0037446916280252183; 0.0037506356371841015; 0.0037551430414475813; 0.003750868733044038; 0.0037507239703860637; 0.0037427669102923313; 0.003760103321984267; 0.00377483388815084; 0.003805735782064766; 0.0037076529744334468; 0.0037679034525471633; 0.0037449388335947446; NaN; NaN; NaN…
[0.0009374220702630057; 0.0009368818189657344; 0.0009375320885685092; 0.0009377109671788808; 0.0009381500477502071; 0.0009371853754169885; 0.0009369970079818829; 0.0009384372773960458; 0.0009376112027036998; 0.000937332488132242; 0.0009382049580927806; 0.0009390631186185202; 0.000938167138515135; 0.0009386686913088705; 0.0009370865622280424; 0.0009374925212073824; 0.000936201710173798; 0.00093734…
[0.0017997348864171366; 0.001800016464181913; 0.001800510053864029; 0.0018011545418516177; 0.0017992140520686575; 0.0017992804117521511; 0.0018010547255845832; 0.001800727979965194; 0.0017985044922941694; 0.0018019190371042241; 0.0018010836409960774; 0.0017975463916804723; 0.0018013206842974379; 0.0018072595459325091; 0.0018043280292276112; 0.0017976075676549765; 0.0018000815694663391; 0.00179662…
[0.001814636275182527; 0.0018138733422745938; 0.0018111028292668889; 0.001813125165476195; 0.0018145303589307893; 0.001814811402292086; 0.0018122802679799968; 0.0018105073911580951; 0.0018137836874847367; 0.0018157984593196214; 0.001810400547067043; 0.0018132356004273975; 0.001810312356570641; 0.0018113881760400301; 0.0018159088727623541; 0.0018100002578820466; 0.0018168581876984386; 0.0018168202…
[0.0014909500141748586; 0.0014915427962178874; 0.0014918907756562155; 0.0014894067045046738; 0.0014893467331437004; 0.0014879244914557802; 0.0014912310912882007; 0.0014885318035904294; 0.001490124904093116; 0.0014876738883299594; 0.0014905623893130364; 0.0014922470864295165; 0.0014921148337013002; 0.0014829741863817978; 0.0014902556303307568; 0.0014893719778285783; 0.0014905099414552958; 0.001491…
[0.0017557938176396054; 0.0017533302360810221; 0.0017512443804703953; 0.0017554308395135996; 0.0017483979533111503; 0.001754538354251013; 0.0017534384202655751; 0.0017550802733463226; 0.0017476636139282793; 0.0017562481068887454; 0.0017497367866199127; 0.001754749896462255; 0.0017569476436015646; 0.0017507777440003247; 0.001744284209113043; 0.001751381958410225; 0.0017594180586097694; 0.001753131…
[0.001270969632201903; 0.0012721293283245534; 0.0012710558168468257; 0.0012686473607524367; 0.0012711864160227361; 0.0012714182751147498; 0.001273659878111059; 0.0012743956998457733; 0.001273079910284699; 0.0012731443590702565; 0.0012704911569560535; 0.0012738664491917682; 0.0012803090317135117; 0.001284838861819259; 0.0012833428524960343; 0.0012691662668287893; 0.0012760348301297795; 0.001280619…
[0.001141829522797525; 0.0011408343127873933; 0.001145367280686601; 0.0011399632814401385; 0.0011422667180861898; 0.0011388484678724084; 0.001145550086409645; 0.0011305498442254406; 0.0011375060819096418; 0.0011422975343682656; 0.00115306766120104; 0.0011313307494914078; 0.0011434298793713573; 0.0011510486680765826; 0.0011315328470736072; 0.0011565356403150948; 0.0011383583240088156; 0.0011589871…
[0.0021553108601448444; 0.002155371502414804; 0.0021721286280365665; 0.002161382843063845; 0.00217261142091178; 0.0021609527351863587; 0.0021818972618724477; 0.0021423759181837315; 0.002162195076561249; 0.002134401671376609; NaN; NaN; NaN; NaN; NaN; NaN; NaN; NaN; NaN; NaN; NaN; NaN; NaN; NaN; NaN; NaN; NaN; NaN; NaN; NaN; NaN; NaN; NaN; NaN; NaN; NaN; NaN; NaN; NaN; NaN; NaN; NaN; NaN; NaN; NaN;…
[0.0016896670126065085; 0.0016900967377448451; 0.0016893769580821462; 0.001688892409702479; 0.0016888251929669644; 0.0016895998617192502; 0.001689429916279528; 0.0016882883914638356; 0.001689924295947162; 0.0016889899089511157; 0.001688723101064561; 0.0016884184259968935; 0.001689477320410168; 0.00169126970535186; 0.0016904498147930005; 0.0016900934331464733; 0.001690367751793433; 0.0016937159354…
[0.001965462016871789; 0.001961916307446493; 0.0019681462760784913; 0.001967539432216926; 0.0019658344329593026; 0.001964179225310155; 0.0019626205371333274; 0.001964231865093087; 0.0019640914363684404; 0.0019625443356556934; 0.0019726242533395734; 0.001971856283208376; 0.0019639411570028646; 0.001971166522656349; 0.0019681853312840656; 0.001967823298937885; 0.001968487844384326; 0.00195806189304…
[0.0008473120829899958; 0.0008472011567630719; 0.0008467260794510939; 0.0008460425937376526; 0.0008467583344439545; 0.0008460947161590339; 0.0008461908580011889; 0.0008470188706919737; 0.0008470122469075293; 0.0008478402195815579; 0.0008473730951097775; 0.0008450677263018471; 0.0008459487973778294; 0.0008468546348427304; 0.0008460349897199867; 0.0008474165488863089; 0.0008467728394103229; 0.00084…
[0.0015018257066486103; 0.001503445739304177; 0.0015034522293378126; 0.001506190863329361; 0.0015049886903799447; 0.001505164370417164; 0.0015031420940737202; 0.0015019154266272677; 0.001505216362573399; 0.0014990252970790104; 0.0015038513694634863; 0.0015031424548226787; 0.0015018866990879165; 0.0015026547318856612; 0.0015008443462939762; 0.0014962682760966599; 0.0015103615116362939; 0.001507573…
[0.002107721552882228; 0.0021064287125503803; 0.002107360603919826; 0.0021095548234728507; 0.0021077903997381727; 0.002106605729209944; 0.0021085399885611544; 0.0021060361380993596; 0.002105794283901877; 0.0021069358332147362; 0.0021068556986411336; 0.002109515642209813; 0.002106870417917091; 0.0021048284744674783; 0.0021015562151370506; 0.0021065966459110448; 0.002108627394653138; 0.002118242881…
[0.0020600963971656597; 0.0020589834522734365; 0.0020587094245865267; 0.0020601620625189366; 0.0020545411975869715; 0.0020547868131723427; 0.002062154524776628; 0.002046279181963377; 0.002057288172722552; 0.002064671298284823; 0.002054311872614447; 0.0020746662808877204; 0.0020335368876549845; 0.002038252893750403; 0.0020236410390495506; 0.0020602348078249772; 0.002076638166787211; 0.002085398123…
[0.003106136324404608; 0.0031065383901067375; 0.0031270003372137613; 0.0030833827315013495; 0.003156611315884613; 0.003078391923944101; 0.003042422161127698; 0.003095902306046518; 0.0031841709139996412; 0.0031874366503063124; NaN; NaN; NaN; NaN; NaN; NaN; NaN; NaN; NaN; NaN; NaN; NaN; NaN; NaN; NaN; NaN; NaN; NaN; NaN; NaN; NaN; NaN; NaN; NaN; NaN; NaN; NaN; NaN; NaN; NaN; NaN; NaN; NaN; NaN; NaN…
[0.0029976024942462817; 0.0029858072009813115; 0.003000248727886793; 0.0029956855767130685; 0.0029840759208780506; 0.002985896273207459; 0.0030064256442803613; 0.003002571488858048; NaN; NaN; NaN; NaN; NaN; NaN; NaN; NaN; NaN; NaN; NaN; NaN; NaN; NaN; NaN; NaN; NaN; NaN; NaN; NaN; NaN; NaN; NaN; NaN; NaN; NaN; NaN; NaN; NaN; NaN; NaN; NaN; NaN; NaN; NaN; NaN; NaN; NaN; NaN; NaN; NaN; NaN; NaN; Na…
[0.001857279271299679; 0.0018577138594438407; 0.0018593195613098201; 0.0018588117280079577; 0.0018551226662695066; 0.0018582551000365143; 0.0018589556431371913; 0.0018582375542276716; 0.0018568841045187433; 0.0018535308151842937; 0.0018697811790746213; 0.0018612222238177062; 0.00186051508945579; 0.0018551153376286898; 0.0018625690971197965; 0.0018588783006674; 0.001855540925710826; 0.001861282048…
[0.0028534781903449213; 0.0028503647130720565; 0.002851916802919977; 0.002851276889363879; 0.002847993772997011; 0.002853170554122843; 0.0028334798801983824; 0.0028515226466883682; 0.0028547601791984196; 0.002896104501311842; 0.002836576029236421; 0.0028560584291568826; 0.0028436885388656292; 0.0028386338182786186; 0.0028610276674786096; 0.0028589213862198694; 0.002862797147861771; 0.002816373538…
[0.0032911273922352534; 0.0032949158110323674; 0.003289291543171745; 0.0032930327059984095; 0.003294817481045734; 0.0032951698468817433; 0.003294173014106103; 0.003297417520839801; 0.003292294177871885; 0.003273181497868763; 0.003306310527510631; 0.0033003232671312173; 0.003267757133081366; 0.003295611544899583; 0.003280507827245761; 0.0032741004386256153; 0.003326054192176726; NaN; NaN; NaN; NaN…
[0.0014633431908507967; 0.0014634463830239116; 0.001464004114265657; 0.0014639060971913186; 0.0014636814405889305; 0.0014643545467654063; 0.0014614278869709292; 0.001465977266206065; 0.001458396808011519; 0.0014589503278293915; 0.0014620974548029038; 0.0014582169602689271; 0.0014598353192469395; 0.001461344834004862; 0.0014703731615753886; 0.0014607142626624605; 0.0014523640789768596; 0.001464336…
[0.0029873568083662316; 0.0029880179403688084; 0.0029840867260893735; 0.0029889254475247524; 0.0030019690499251245; 0.002992241937766236; 0.0029851734427525757; 0.0029862180377941603; 0.0029906951062608836; 0.002925873396515096; 0.0029563190178161437; NaN; NaN; NaN; NaN; NaN; NaN; NaN; NaN; NaN; NaN; NaN; NaN; NaN; NaN; NaN; NaN; NaN; NaN; NaN; NaN; NaN; NaN; NaN; NaN; NaN; NaN; NaN; NaN; NaN; Na…
[0.0025539556524673828; 0.0025496775469079393; 0.002552389432352127; 0.002556923368322466; 0.0025536498947024756; 0.0025510249910678817; 0.0025546093900853657; 0.002559224054917914; 0.0025616413169091716; 0.0025585253353048528; 0.002557941419283463; 0.002568298350625713; 0.002560855839350825; 0.00253301554568929; 0.002548320036930633; 0.0025508291879937205; 0.0025747340032389546; 0.00257219603650…
[0.002003209912108397; 0.0020029904537517927; 0.001990632805815183; 0.0020008858649937173; 0.0019992766283121436; 0.0020123985842188416; 0.001999670192919242; 0.001991839384261337; 0.0020008110784934213; 0.001998477745974542; 0.001996489519260894; 0.001990237926022531; 0.002012447740828661; 0.0020240501178005925; 0.0019944744084338445; 0.0019895378715897877; 0.0020090723767995497; 0.0020297321111…
[0.0030288800962836085; 0.003023813743093561; 0.0030179464455930196; 0.003034907327054192; 0.0030172383623238287; 0.0030202704550898653; 0.0030260030849105115; 0.0030557358698766707; 0.003044369856116321; 0.0030772082506697815; 0.003094597938154406; NaN; NaN; NaN; NaN; NaN; NaN; NaN; NaN; NaN; NaN; NaN; NaN; NaN; NaN; NaN; NaN; NaN; NaN; NaN; NaN; NaN; NaN; NaN; NaN; NaN; NaN; NaN; NaN; NaN; NaN;…
[0.0032664557266281896; 0.0032569518857627116; 0.003262009210405856; 0.0032626971317700156; 0.0032514345919461484; 0.003259403406764444; 0.0032683434346216325; 0.003266953555330655; 0.003275382859206984; 0.0032527635721024926; 0.0032689191146065525; 0.003258574438561185; 0.003304175882330357; 0.0032603079517202925; 0.0032238650837971114; 0.0033016816941310308; 0.0032691823439948663; 0.00331482869…
[0.0033720520112014186; 0.0033651711803285855; 0.0033715627018939104; 0.0033667052974105374; 0.0033575593769529454; 0.00335608511273884; 0.0033759748368983244; 0.0033747902115915363; 0.0033365351460016173; 0.0033648552528484353; 0.0033320538770694936; 0.0033343982713847998; 0.00331887584952137; 0.0033570328512571176; 0.0033718032473726697; 0.003296293734289485; 0.003363536111540566; 0.00332548289…
[0.00194477653413586; 0.0019450415722743015; 0.0019455039600241694; 0.0019456549135991347; 0.0019454093919522289; 0.0019451055587567472; 0.0019445008540941986; 0.0019416560473703266; 0.0019462327507211645; 0.001946476050806571; 0.0019459740364502292; 0.0019414459326899103; 0.0019513843710556678; 0.001937344615436859; 0.0019447643766552561; 0.0019449681039123766; 0.0019424401311737356; 0.001944466…
[0.0014417567049975221; 0.0014380533558769313; 0.0014386404274633704; 0.0014397726389564051; 0.0014369815174577534; 0.0014423840729655547; 0.001443029229331826; 0.0014400109514544801; 0.001437141747523127; 0.0014411949253582163; 0.0014374243855352336; 0.0014378078121369613; 0.001435720002020237; 0.0014390987634085646; 0.0014360615658825721; 0.0014419295257273028; 0.0014386463046055459; 0.00143765…
[0.002344010235099781; 0.002343229188127562; 0.002342501029992391; 0.0023448342314169733; 0.0023453874867894286; 0.002346380787879296; 0.0023441704703409776; 0.0023420527417787186; 0.002346044467628145; 0.0023380504594024457; 0.0023392745744798544; 0.0023343496452345462; 0.0023377711245398097; 0.0023419074731746855; 0.002340803071681276; 0.0023310808978812014; 0.0023353024697078057; 0.00233552282…
[0.002207065598616469; 0.002204598604522682; 0.0022054831207224466; 0.0022088412943659453; 0.0022061221378763323; 0.0022069229162442437; 0.0022056377806497743; 0.0022071224095550285; 0.002206254619291296; 0.00219947607005683; 0.0022062619975399067; 0.002205268847888268; 0.0022177828468405696; 0.0021963623963917414; 0.0022010701051628366; 0.0022012646949593597; 0.002224452855095373; 0.002223406860…
[0.002726504867094718; 0.0027309952849262644; 0.002729502445505337; 0.0027293619974421237; 0.0027347165662163996; 0.0027281009911488277; 0.0027400813354954323; 0.0027265471767533903; 0.0027311116145734503; 0.0027226430699836255; 0.0027092709819858418; 0.0027364254680670125; 0.002706915630098519; 0.002734388391484833; 0.002724677907968712; 0.002738746957473861; 0.0027201787916389143; 0.00270564807…
[0.0024795049144010887; 0.002472862825104919; 0.00246631809411053; 0.0024766717637716; 0.002471038494364954; 0.0024738340842494566; 0.0024789503001518124; 0.0024784277361822615; 0.002459379457852198; 0.0024925543470953587; 0.002472510101920897; 0.002479944901702052; 0.0024326565944192036; 0.002402346411318291; NaN; NaN; NaN; NaN; NaN; NaN; NaN; NaN; NaN; NaN; NaN; NaN; NaN; NaN; NaN; NaN; NaN; Na…
[0.002380043496125623; 0.002379982590718515; 0.0023791377042860096; 0.0023797844594111903; 0.002380623300374265; 0.0023786789532172095; 0.002379711215493463; 0.0023777555599246276; 0.002377609136783662; 0.002378741839692736; 0.0023775061914209166; 0.002379383694564727; 0.002375988927769718; 0.002380166242472523; 0.0023793557049735523; 0.0023865120926330444; 0.002379418311637322; 0.002376875876673…
[0.0024296107003156093; 0.0024297513482208835; 0.0024291004154601836; 0.0024280232925595283; 0.002431191179764206; 0.002431237833585614; 0.002428573913610725; 0.0024321318194090273; 0.0024291852334319733; 0.0024286645529399977; 0.0024299727070964667; 0.002430613186448696; 0.0024258734126951682; 0.0024340349971664513; 0.002434106246617064; 0.002433996856954227; 0.0024295480324543965; 0.00242910192…
[0.0013771795310707682; 0.001377703138582654; 0.0013746975966099008; 0.0013754747817380315; 0.0013759345350643666; 0.0013755283855292149; 0.001377309677145981; 0.0013725613898171675; 0.0013681389663094505; 0.0013806070938963233; 0.0013805938851569808; 0.0013825755145640232; 0.0013697204973273714; 0.0013660353791731079; 0.0013834428520735575; 0.0013759322975453324; 0.0013783574177260393; 0.0013770…
[0.0017537926665904529; 0.00175627655813296; 0.0017534525374673356; 0.0017508563964141906; 0.0017514513775917229; 0.0017500433930389579; 0.0017515757336262563; 0.0017541917267566121; 0.0017516974783706783; 0.0017495120210622055; 0.0017279015683792543; 0.0017396618866597595; 0.0017530710730776888; 0.0017351460302161797; 0.0017444775375858044; 0.0017545219005797254; 0.0017554918140376577; 0.0017625…
[NaN; NaN; NaN; NaN; NaN; NaN; NaN; NaN; NaN; NaN; NaN; NaN; NaN; NaN; NaN; NaN; NaN; NaN; NaN; NaN; NaN; NaN; NaN; NaN; NaN; NaN; NaN; NaN; NaN; NaN; NaN; NaN; NaN; NaN; NaN; NaN; NaN; NaN; NaN; NaN; NaN; NaN; NaN; NaN; NaN; NaN; NaN; NaN; NaN; NaN; NaN; NaN; NaN; NaN; NaN; NaN; NaN; NaN; NaN; NaN; NaN; NaN; NaN; NaN; NaN; NaN; NaN; NaN; NaN; NaN; NaN; NaN; NaN; NaN; NaN; NaN; NaN; NaN; NaN; NaN…
[0.0025298339316966673; 0.002525710176733453; 0.0025277248285165152; 0.002520282212698109; 0.0025205956640321028; 0.0025180120391441814; 0.0025303726390639757; 0.002557639232457801; 0.0025599803932373597; 0.002526383292061792; 0.002548432433544237; 0.0025099163648073467; 0.002585419235809724; 0.002564217017781552; 0.0025281988694254047; 0.0025627638343241454; 0.0025074849363314593; 0.002534480619…
[0.002638848448519607; 0.002648485087071991; 0.002649155165411238; 0.0026386972213442634; 0.0026484941809645605; 0.002648064254897661; 0.0026200856186862787; 0.0026766161359240166; 0.0026718963541250665; 0.002673321852592955; 0.0026738520865120024; 0.002702507427149193; 0.002643851362260715; 0.002741264070109332; NaN; NaN; NaN; NaN; NaN; NaN; NaN; NaN; NaN; NaN; NaN; NaN; NaN; NaN; NaN; NaN; NaN;…
[0.0026600432947751144; 0.0026548862292990394; 0.0026590778162710665; 0.0026585802788654305; 0.002658369254111066; 0.0026549190977254223; 0.0026542238172846634; 0.002650447731322828; 0.0026501578232590497; 0.002663817122217511; 0.00266796516469316; 0.002646751590083466; 0.0026445994810210104; 0.0026673878812937487; 0.002677121668083985; 0.0026549730244348644; 0.0026315341151829015; 0.002658454588…
[0.002169283054603376; 0.0021749519627147426; 0.002179380950497164; 0.002176679126432878; 0.0021728010342646595; 0.002173929888536501; 0.0021795630465645736; 0.0021753731897490754; 0.0021744463418061255; 0.002173735393811499; 0.0021806958363385478; 0.002174471669779484; 0.0021769023331354516; 0.0021761987326759037; 0.002192862683201521; 0.0021767500553107116; 0.002170388065984997; 0.0021704676697…
[0.0028124090734673473; 0.0028108609428087908; 0.0028096992705100615; 0.002811663373488646; 0.0028127467442975386; 0.0028120887886424; 0.0028117234564159596; 0.0028006542461041306; 0.002810709742228431; 0.00281068561903296; 0.002814182877889805; 0.0028174277330170355; 0.002806337367245619; 0.0028125098912113178; 0.0028268503607989048; 0.0028045355883527306; 0.002810404611363447; 0.002800796922204…
[0.002709384289629591; 0.002694715390636206; 0.002692939137179608; 0.0027014528748254283; 0.0027047358132345463; 0.0027008364670136143; 0.0026857703544815653; 0.0026811958585589643; 0.002703297357231371; 0.0027019659467059525; 0.002660133066393121; 0.002682701510453516; 0.0027115349927311566; 0.0027018988317507923; 0.0026891090610813885; 0.002738455787621116; 0.002703845632164661; 0.0027589031952…
[0.002435049129477223; 0.0024363914096187; 0.00243659281832222; 0.0024349947950947893; 0.0024359482807579883; 0.002437087733475802; 0.0024311409572958026; 0.0024294225753782503; 0.002428107847806534; 0.002447477559065323; 0.00242874311941513; 0.002462059653892154; 0.0024373937556260343; 0.0024439047595860358; 0.0024224154449743462; 0.002450051972572313; 0.0024535549470243627; 0.002444229186638967…
[0.0019233521008438204; 0.001923090855191067; 0.0019214963761462886; 0.0019233077992738643; 0.0019223474232404143; 0.0019224586246124361; 0.001921524168165184; 0.0019200246636049555; 0.0019303535282056293; 0.0019175008035706154; 0.001921357429888728; 0.001913787094470127; 0.0019259489290978221; 0.0019257579784505796; 0.001944156448972618; 0.0019348287815136678; 0.001914678388877468; 0.00192445837…
[0.0017700553030818439; 0.0017673609790160294; 0.0017688812812850804; 0.001767042908810591; 0.0017682667635674626; 0.0017666123291447682; 0.001769640966380425; 0.0017673821936386046; 0.001766786782995115; 0.0017706395323638657; 0.0017644217319235844; 0.0017664993788108305; 0.001764311249095876; 0.0017778472787921642; 0.001771522886663961; 0.0017743461745415223; 0.0017752695742797862; 0.0017662348…
[0.0021300063570275293; 0.002131976981692419; 0.002131423450048494; 0.0021290444428276774; 0.0021296193152524584; 0.0021326174431352996; 0.0021346638181843377; 0.0021284158925616316; 0.002136970892173345; 0.00213133343925742; 0.0021244511922471586; 0.0021384891999068592; 0.002130527998782628; 0.002125370122623588; 0.002123863397384507; 0.0021356983453623725; 0.0021218199155395062; 0.0021292515353…
[0.003006592836872911; 0.003007748718245247; 0.003007942913659081; 0.0030069812603423355; 0.003007264855613395; 0.0030151566147970823; 0.003005622980474005; 0.0030031837488405733; 0.0030157766043482598; 0.0030139260008051234; 0.002993748491828548; 0.003001336203123234; 0.003026360447976503; 0.002975400110113466; 0.0030044785034190093; 0.003041315669434226; 0.0029930836697640148; 0.003027738043448…
[0.002864435249446158; 0.002862211456729278; 0.002858598023957786; 0.0028619977240493736; 0.002861474639152205; 0.0028655065625964827; 0.0028615543508132496; 0.0028626811270078033; 0.002861344699726284; 0.0028623403606242086; 0.0028658929742450723; 0.0028498416916897724; 0.0028593659639585575; 0.0028498870399698236; 0.0028656324466424035; 0.002857284099356556; 0.002867528266047257; 0.002857197059…
[0.002310332280334024; 0.002309959628679711; 0.002312418802358574; 0.0023081186639394213; 0.0023083042118457525; 0.0023103852632174694; 0.0023112202227805394; 0.002309330855661891; 0.002304481012362922; 0.002315832249380059; 0.0023094649576491525; 0.0023208768680332455; 0.0023241306179862227; 0.002317194568087912; 0.00232444539574012; 0.0023781609965749647; 0.002308754667721549; 0.002382205280612…
[0.0029659010951442297; 0.0029607647558982987; 0.002962906489532457; 0.002966525481417634; 0.0029628883791587993; 0.0029668810753960433; 0.0029658173123438963; 0.0029611180532912967; 0.0029729114689714237; 0.0029526473450299275; 0.0029715887859245566; 0.0029667432781589746; 0.0029415134059531415; 0.0030106803421584847; 0.0029624503141656286; 0.002965443683604978; 0.0029457657461631342; 0.00296914…
[0.002355242427539977; 0.0023557089064546073; 0.0023557238796830084; 0.0023552009469352793; 0.0023540565598230492; 0.0023556524220469067; 0.0023577583859835764; 0.002353790042194067; 0.0023527321576441167; 0.0023543820781491195; 0.0023587979055200345; 0.00235904834277533; 0.0023497469050244423; 0.0023556040494280965; 0.002354775546797136; 0.0023495689056411873; 0.002352542713794545; 0.00235252250…
[0.0022288212297824333; 0.0022279708724295493; 0.0022283622610954085; 0.0022277651511318332; 0.002228060124892744; 0.0022290173241096257; 0.0022296426141347222; 0.00222797125648421; 0.0022289021781021073; 0.002228166833016938; 0.0022303097067386405; 0.002228366129408528; 0.0022259649040065246; 0.002228738655487483; 0.002229012846041185; 0.002229937011906041; 0.0022257162163974763; 0.0022299996193…
[0.0024542268897230833; 0.002445530951448488; 0.0024459184070882048; 0.002452173311060333; 0.002443119073091248; 0.0024469274902252022; 0.002450986383921868; 0.0024549054886622546; 0.0024550954113213017; 0.0024476927369947283; 0.0024351489747422824; 0.002454089537737519; 0.002445391334969677; 0.0024383667603913874; 0.0024716471587449738; 0.0024577421977700514; 0.0024336658960796204; 0.00246425033…
[0.0022585084948872907; 0.0022570942790498213; 0.0022597959335221188; 0.002257316804564958; 0.002260258542323561; 0.002260621458151503; 0.0022613108476848567; 0.002258321040370568; 0.0022581768676383364; 0.002248063916412716; 0.0022546491123607657; 0.0022592442858429063; 0.002258423392170513; 0.0022525332468736653; 0.002266382423425883; 0.0022463333577467733; 0.002265087410436701; 0.0022738413575…
[0.0018554699495517302; 0.001855739800833698; 0.0018582064109120223; 0.0018575801367938236; 0.0018574899618072113; 0.0018552220974098563; 0.0018615496032167527; 0.0018590020714106508; 0.0018554625003014485; 0.001853750816867518; 0.0018594772782217497; 0.001856209851263334; 0.001855918403655895; 0.0018476930825430578; 0.0018535729172916022; 0.0018517791986720556; 0.0018534182351888074; 0.001846159…
[0.0023848639272163446; 0.002385602190036675; 0.0023852720705344606; 0.002383529120585796; 0.0023865544378607203; 0.0023832655398014733; 0.0023842806118471852; 0.0023800344997932945; 0.00238733253687564; 0.002382578556182144; 0.0023822608465333007; 0.0023752137250936762; 0.002366875961841472; 0.0023989075503664087; 0.002393517439968607; 0.0023745409927756348; 0.002380400605179987; 0.0024021458211…
[0.0020501184791874615; 0.00205147204524994; 0.002049472449623574; 0.002051822443796946; 0.0020522190162950526; 0.0020541576339328316; 0.002051951963212399; 0.0020518588136995007; 0.0020500220928027766; 0.002048862794050565; 0.0020441321976429985; 0.0020527537133705545; 0.0020396234121378047; 0.002063651127748726; 0.002050201528327185; 0.0020385263974285065; 0.0020435652611302682; 0.0020578500288…
[0.001497999394652295; 0.001496324434615884; 0.0014987193588064788; 0.0014973608512748326; 0.001499195283254615; 0.0014958879246018226; 0.0014989478600085052; 0.0014998289466941542; 0.0014988027462840814; 0.0014925790165223188; 0.0015020954889463298; 0.001497159890222773; 0.0014980177312223116; 0.0015020270246165492; 0.001498559494208504; 0.0014993260562021554; 0.0015029889747429851; 0.0014917836…
[0.0023287392743898965; 0.002332666062265052; 0.002315398152088273; 0.0023412592763041437; 0.0023558665975708937; 0.002329088121430459; 0.002322479423736123; 0.0023404817288773722; 0.002303765085472775; 0.002394236102737836; 0.002310523949297911; 0.002323962023915822; 0.0025969331251877665; NaN; NaN; NaN; NaN; NaN; NaN; NaN; NaN; NaN; NaN; NaN; NaN; NaN; NaN; NaN; NaN; NaN; NaN; NaN; NaN; NaN; Na…
[0.0025771259577300793; 0.0025809703528295582; 0.00258307764362354; 0.002567508173748039; 0.0025727762045348983; 0.0025731591873373845; 0.0025738830583323527; 0.0025724776102483476; 0.002598161662876953; 0.002574451622668967; 0.002532106694367378; 0.0025530812685448795; 0.0025288111870576434; 0.0023445378639956648; 0.0025797929039713488; 0.002545097240629547; 0.0025150478773331157; 0.002564329971…
[0.0013607365995857404; 0.0013607750079594723; 0.0013591101199709327; 0.001358926343500626; 0.0013584798722786708; 0.0013603290787392824; 0.0013580496890038419; 0.001361570566316485; 0.0013626942540496227; 0.0013595958772059768; 0.0013590293616666715; 0.0013578126885476968; 0.0013611479992237509; 0.001361108141357923; 0.0013579232247881007; 0.001360264642901146; 0.001361073947751132; 0.0013550107…
[0.004142997640626836; 0.00414702541232843; 0.004145142139698544; 0.004143637243980806; 0.0041391820090446165; 0.004144508650472598; 0.004157740632252441; 0.004156644499288658; 0.004153589760529359; 0.0041421490598718205; 0.00415598864189697; 0.004131980728962353; 0.00414050080440864; 0.0042121847847287185; 0.00415423694246649; 0.004146142389340557; 0.004157866290985082; 0.004132524629172985; 0.0…
[0.0024029942814600505; 0.002408620161049576; 0.002411634467513155; 0.0024128429113567957; 0.0024079571962281545; 0.0023991753955228423; 0.002416236789168529; 0.0024003679610666395; 0.0024008757137263053; 0.002403440236013727; 0.002424863166254781; 0.002392851831710554; 0.0024022190785184384; 0.0024345887484982236; 0.0024073220454387434; 0.0024137090633889273; 0.00239282965882417; 0.0024247396794…
[0.003029303241872221; 0.003009406624425347; 0.00301566341007461; 0.0030158256810243617; 0.0030416069482400213; 0.0030656040470324023; 0.003021996069367342; 0.00298239385824602; 0.0030536818036045587; 0.003016918900092512; 0.0031050763272293036; 0.0030417222955412744; 0.002952319276179203; 0.003015876394980028; 0.003031184153315998; 0.0029829695402202793; 0.0030512217760588108; 0.0031179668044664…
[0.0030129791799702508; 0.0030094022047876478; 0.003017017484612177; 0.003006326841836138; 0.003022021799073349; 0.002991940712518979; 0.0030126824247031243; 0.003021176527069642; 0.003008586791689846; 0.0030486082534237607; 0.0030061500089623694; 0.00302003579137883; 0.003018137193062491; 0.0030104729660417155; 0.003008032781992554; 0.003013100569370753; 0.00301584234768492; 0.003038726010931999…
[0.003263289854196149; 0.0032589166900399516; 0.003260875917346761; 0.0032627692545702416; 0.0032646437796551675; 0.0032658679850377024; 0.00326377428933619; 0.0032538098438341764; 0.0032704691751467355; 0.0032579009646319652; 0.00326813312953691; 0.00325022150241888; 0.0032354337230545882; 0.0032532597322658756; 0.0032721887856653475; 0.003255569734969594; 0.003261219519004262; 0.003283755589415…
[0.0038133141611255516; 0.003810559636484605; 0.0038134415354962358; 0.003814500391684469; 0.0038108642426146777; 0.0038144896439477292; 0.0038103651723940283; 0.003812667541443382; 0.0038047767773475225; 0.003804365121875211; 0.003828383574619377; 0.0037880909357874953; 0.0038109249293723246; 0.003811438007617583; 0.003816703677049614; 0.0038135002509482123; 0.0037886733887075802; 0.003858359559…
