# Supplementary material for: Slowly evolving dopaminergic activity modulates the moment-to-moment probability of reward-related self-timed movements
Source: eLife. 2021 Dec 23;10:e62583. doi: 10.7554/eLife.62583 (PMC8860451; doi:10.7554/eLife.62583)
Supplement: Figure 8—source data 1. [file elife-62583-fig8-data1.zip › Figure 8/Figure 8--figure supplement 1/MouseB6-Composite_bl_ts_pkg2_B6_CImax10/B6_highSNR_CImax10_1000-1250/CI_AICcs_nboot100_nsesh4.csv]

CImin_stdAICcs	CImax_stdAICcs
97.8811676887899	109.97547933325262
97.27285701585502	109.59260688446388
98.87477006928093	111.2126551789773
95.11763992315929	108.6021426836196
96.94284984855892	109.22755581568788
101.1184380758749	114.90236588194185
97.80137057611725	110.14056661948251
100.50064397554564	113.1277450956236
94.29550931098106	107.9827527393631
96.61781558090061	110.88479404628276
92.3636835032745	105.47276304979368
