# Supplementary material for: Slowly evolving dopaminergic activity modulates the moment-to-moment probability of reward-related self-timed movements
Source: eLife. 2021 Dec 23;10:e62583. doi: 10.7554/eLife.62583 (PMC8860451; doi:10.7554/eLife.62583)
Supplement: Figure 8—source data 1. [file elife-62583-fig8-data1.zip › Figure 8/Figure 8--figure supplement 1/MouseB6-Composite_bl_ts_pkg2_B6_CImax10/B6_highSNR_CImax10_1000-1250/compositeAICs_nboot100_nsesh4.csv]

compositeAICs
103.73827813725599
103.24268657639415
104.65693972699532
101.20370330633766
102.89462422428059
107.8243834871104
103.58145955761148
105.80448345714058
100.47820367741753
102.31101522396708
98.72686046066235
