# Supplementary material for: Slowly evolving dopaminergic activity modulates the moment-to-moment probability of reward-related self-timed movements
Source: eLife. 2021 Dec 23;10:e62583. doi: 10.7554/eLife.62583 (PMC8860451; doi:10.7554/eLife.62583)
Supplement: Figure 8—source data 1. [file elife-62583-fig8-data1.zip › Figure 8/Figure 8--figure supplement 1/MouseB6-Composite_bl_ts_pkg2_B6_CImax10/B6_highSNR_CImax10_1000-1250/CI_BICs_nboot100_nsesh4.csv]

CImin_stdBICs	CImax_stdBICs
102.04239646269922	114.38979583196654
101.43617374949413	114.00483542344794
105.01339089858047	117.73394258564085
103.18722805288262	117.13145060010028
101.1042196639859	113.63125422032445
105.34718800574221	119.39579652263272
103.92574250888205	116.63556506741739
110.33511729444484	123.60449705496373
102.34152295033084	116.47940235260617
108.22820366102583	123.1906037090613
96.52892470295208	109.85705519242364
