# Supplementary material for: Slowly evolving dopaminergic activity modulates the moment-to-moment probability of reward-related self-timed movements
Source: eLife. 2021 Dec 23;10:e62583. doi: 10.7554/eLife.62583 (PMC8860451; doi:10.7554/eLife.62583)
Supplement: Figure 8—source data 1. [file elife-62583-fig8-data1.zip › Figure 8/Figure 8--figure supplement 1/MouseB6-Composite_bl_ts_pkg2_B6_CImax10/B6_highSNR_CImax10_1000-1250/composite_Sn_accuracys_nboot100_nsesh4.csv]

composite_Sn_accuracys
0.5444225265643774
0.5486319590994757
0.5601428971812185
0.6174417659621377
0.5453360159969837
0.5457302892184264
0.5600225977131845
0.5845946008933687
0.6182148894470693
0.6355525993730043
0.5977617199828225
