# Supplementary material for: Slowly evolving dopaminergic activity modulates the moment-to-moment probability of reward-related self-timed movements
Source: eLife. 2021 Dec 23;10:e62583. doi: 10.7554/eLife.62583 (PMC8860451; doi:10.7554/eLife.62583)
Supplement: Figure 8—source data 1. [file elife-62583-fig8-data1.zip › Figure 8/Figure 8--figure supplement 1/MouseB6-Composite_bl_ts_pkg2_B6_CImax10/B6_highSNR_CImax10_1000-1250/CI_AICs_nboot100_nsesh4.csv]

CImin_stdAICs	CImax_stdAICs
97.67995161319669	109.79660466131529
97.07185258200512	109.41352057078318
98.46556221042746	110.84831724356317
94.42747767862379	107.97992893405153
96.74163591460531	109.04761253395587
100.92106092381427	114.72770605040652
97.38978082241532	109.77313829280764
99.43394665471139	112.17502025956976
93.6008569880356	107.35555036679945
95.10541877479552	109.51661167313863
92.16251194468317	105.29120897664153
