# Supplementary material for: Slowly evolving dopaminergic activity modulates the moment-to-moment probability of reward-related self-timed movements
Source: eLife. 2021 Dec 23;10:e62583. doi: 10.7554/eLife.62583 (PMC8860451; doi:10.7554/eLife.62583)
Supplement: Figure 8—source data 1. [file elife-62583-fig8-data1.zip › Figure 8/Figure 8--figure supplement 1/MouseB6-Composite_bl_ts_pkg2_B6_CImax10/B6_highSNR_CImax10_1000-1250/compositeBICs_nboot100_nsesh4.csv]

compositeBICs
108.21609614733288
107.72050458647104
111.37366674211066
110.15933932649145
107.36773694215518
112.37149226418747
110.28065378814972
116.96980717470429
109.4104626514685
115.70940368504357
103.19298994768786
