# Supplementary material for: Slowly evolving dopaminergic activity modulates the moment-to-moment probability of reward-related self-timed movements
Source: eLife. 2021 Dec 23;10:e62583. doi: 10.7554/eLife.62583 (PMC8860451; doi:10.7554/eLife.62583)
Supplement: Figure 8—source data 1. [file elife-62583-fig8-data1.zip › Figure 8/Figure 8--figure supplement 1/MouseB6-Composite_bl_ts_pkg2_B6_CImax10/B6_highSNR_CImax10_1000-1250/compositeAICcs_nboot100_nsesh4.csv]

compositeAICcs
103.92832351102126
103.43273195015945
105.04371262412911
101.85989130338945
103.0852028321234
108.01040197890838
103.97096859779988
106.81419453558462
101.13913102517208
103.75130481359169
98.91822327653409
