# Supplementary material for: Slowly evolving dopaminergic activity modulates the moment-to-moment probability of reward-related self-timed movements
Source: eLife. 2021 Dec 23;10:e62583. doi: 10.7554/eLife.62583 (PMC8860451; doi:10.7554/eLife.62583)
Supplement: Figure 8—source data 1. [file elife-62583-fig8-data1.zip › Figure 8/Figure 8--figure supplement 1/MouseB6-Composite_bl_ts_pkg2_B6_CImax10/B6_highSNR_CImax10_1000-1250/CI_dev_explained_nboot100_nsesh4.csv]

CImin_std_dev_explained	CImax_std_dev_explained
-0.16625266892369547	0.03321450789723332
-0.17559565943526628	0.03126427707328282
-0.20989383091259045	0.03403991641485679
-0.23440118025221685	0.11058925346957775
-0.36894777967105263	0.16835057478274915
-0.23801875625773128	0.08327832362851627
-0.6129881935615397	0.32957191612269354
-0.6707434540315892	0.3040821225457033
-0.5855844703912484	0.34311800309730045
-0.645995318596019	0.3162089559390928
-0.17244955788029107	0.10437739281876454
