# Supplementary material for: Slowly evolving dopaminergic activity modulates the moment-to-moment probability of reward-related self-timed movements
Source: eLife. 2021 Dec 23;10:e62583. doi: 10.7554/eLife.62583 (PMC8860451; doi:10.7554/eLife.62583)
Supplement: Figure 8—source data 1. [file elife-62583-fig8-data1.zip › Figure 8/Figure 8--figure supplement 1/MouseB6-Composite_bl_ts_pkg2_B6_CImax10/B6_highSNR_CImax10_1000-1250/Lt1b_1000-1250_composite_th_summary_nboot100_nsesh4.csv]

th_summary
4×6 DataFrame │ Row │ modelName │ composite_th │ composite_se │ composite_CImin │ composite_CImax │ composite_mdof │ │ │ Any │ Any │ Any │ Any │ Any │ Any │ ├─────┼────────────────┼──────────────┼──────────────┼─────────────────┼─────────────────┼────────────────┤ │ 1 │ Lt2b_1000-1250 │ 0.0317515 │ 0.168285 │ -0.298432 │ 0.361935 │ 286.0 │ │ 2 │ Lt2b_1000-1250 │ -0.103106 │ 1.17792 │ -2.41423 │ 2…
