# Supplementary material for: Slowly evolving dopaminergic activity modulates the moment-to-moment probability of reward-related self-timed movements
Source: eLife. 2021 Dec 23;10:e62583. doi: 10.7554/eLife.62583 (PMC8860451; doi:10.7554/eLife.62583)
Supplement: Figure 8—source data 1. [file elife-62583-fig8-data1.zip › Figure 8/Figure 8--figure supplement 1/MouseB6-Composite_bl_ts_pkg2_B6_CImax10/B6_highSNR_CImax10_1000-1250/CI_Sn_dev_explained_nboot100_nsesh4.csv]

CImin_std_Sn_dev_explained	CImax_std_Sn_dev_explained
-0.0021311395408072885	0.014667708405408122
-0.0010779649022608535	0.02155661870183855
0.0017197529640378025	0.03161553757082475
0.028650326080449283	0.10486650153912827
-0.003392245917474699	0.02781849526857184
-0.005989450088000095	0.027483629441653334
0.0011353524834158552	0.04507842358528244
0.013663119285949984	0.06789337803117149
0.031007987861721882	0.11254239457426593
0.04634569665700403	0.13951858036370338
0.013529269162341116	0.0825880975155619
