# Supplementary material for: Slowly evolving dopaminergic activity modulates the moment-to-moment probability of reward-related self-timed movements
Source: eLife. 2021 Dec 23;10:e62583. doi: 10.7554/eLife.62583 (PMC8860451; doi:10.7554/eLife.62583)
Supplement: Figure 8—source data 1. [file elife-62583-fig8-data1.zip › Figure 8/Figure 8--figure supplement 1/MouseB6-Composite_bl_ts_pkg2_B6_CImax10/B6_highSNR_CImax10_1000-1250/composite_dev_explained_nboot100_nsesh4.csv]

composite_dev_explained
-0.06651908051323108
-0.07216569118099174
-0.08792695724886683
-0.061905963391319555
-0.10029860244415176
-0.07737021631460751
-0.14170813871942303
-0.1833306657429429
-0.12123323364697397
-0.16489318132846306
-0.034036082530763255
