# Supplementary material for: Slowly evolving dopaminergic activity modulates the moment-to-moment probability of reward-related self-timed movements
Source: eLife. 2021 Dec 23;10:e62583. doi: 10.7554/eLife.62583 (PMC8860451; doi:10.7554/eLife.62583)
Supplement: Figure 8—source data 1. [file elife-62583-fig8-data1.zip › Figure 8/Figure 8--figure supplement 1/MouseB6-Composite_bl_ts_pkg2_B6_CImax10/B6_highSNR_CImax10_1000-1250/composite_Sn_dev_explained_nboot100_nsesh4.csv]

composite_Sn_dev_explained
0.006268284432300417
0.010239326899788848
0.016667645267431273
0.06675841380978878
0.01221312467554857
0.010747089676826619
0.023106888034349148
0.04077824865856074
0.0717751912179939
0.0929321385103537
0.048058683338951504
