# Supplementary material for: Slowly evolving dopaminergic activity modulates the moment-to-moment probability of reward-related self-timed movements
Source: eLife. 2021 Dec 23;10:e62583. doi: 10.7554/eLife.62583 (PMC8860451; doi:10.7554/eLife.62583)
Supplement: Figure 8—source data 1. [file elife-62583-fig8-data1.zip › Figure 8/Figure 8--figure supplement 1/MouseB6-Composite_bl_ts_pkg2_B6_CImax10/B6_highSNR_CImax10_1000-1250/Lt12b-oc12b_1000-1250_composite_dofs_nboot100_nsesh4.csv]

composite_mdof
273.0
273.0
273.0
273.0
273.0
