# Supplementary material for: Slowly evolving dopaminergic activity modulates the moment-to-moment probability of reward-related self-timed movements
Source: eLife. 2021 Dec 23;10:e62583. doi: 10.7554/eLife.62583 (PMC8860451; doi:10.7554/eLife.62583)
Supplement: Figure 8—source data 1. [file elife-62583-fig8-data1.zip › Figure 8/Figure 8--figure supplement 1/MouseB6-Composite_bl_ts_pkg2_B6_CImax10/B6_highSNR_CImax10_1000-1250/CI_Sn_accuracys_nboot100_nsesh4.csv]

CImin_std_Sn_accuracys	CImax_std_Sn_accuracys
0.5090209275626898	0.579824125566065
0.5104386678417949	0.5868252503571565
0.5206222787499577	0.5996635156124792
0.5687320248382931	0.6661515070859824
0.5193560671743028	0.5713159648196645
0.514688785984381	0.5767717924524718
0.5302913785005036	0.5897538169258655
0.5411660582901112	0.6280231434966261
0.573964157331432	0.6624656215627065
0.5885075074155427	0.682597691330466
0.5517678980631563	0.6437555419024886
