# Supplementary material for: Slowly evolving dopaminergic activity modulates the moment-to-moment probability of reward-related self-timed movements
Source: eLife. 2021 Dec 23;10:e62583. doi: 10.7554/eLife.62583 (PMC8860451; doi:10.7554/eLife.62583)
Supplement: Figure 8—source data 1. [file elife-62583-fig8-data1.zip › Figure 8/Figure 8--figure supplement 1/MouseB6-Composite_bl_ts_pkg2_B6_CImax10/B6_highSNR_CImax10_1000-1250/CI_accuracys_test_nboot100_nsesh4.csv]

CImin_std_accuracys_test	CImax_std_accuracys_test
0.3464462430788243	0.5372262876486916
0.3534949988744473	0.5422171745204156
0.34755854939723696	0.5546850219014304
0.43636629135666904	0.6534601426141879
0.3628354204819961	0.5327404971374129
0.35500796593200984	0.5344217199340479
0.3630628666611986	0.5435748733845955
0.35793278079007246	0.556120543842406
0.4373667097873739	0.6463462080867368
0.42423026680254017	0.639302945888534
0.4488696423425902	0.6625934464664365
