# Supplementary material for: Slowly evolving dopaminergic activity modulates the moment-to-moment probability of reward-related self-timed movements
Source: eLife. 2021 Dec 23;10:e62583. doi: 10.7554/eLife.62583 (PMC8860451; doi:10.7554/eLife.62583)
Supplement: Figure 8—source data 1. [file elife-62583-fig8-data1.zip › Figure 8/Figure 8--figure supplement 1/MouseB6-Composite_bl_ts_pkg2_B6_CImax10/B6_highSNR_CImax10_250-500/CI_AICcs_nboot100_nsesh4.csv]

CImin_stdAICcs	CImax_stdAICcs
164.9719914532636	180.32169538179815
165.07745867412575	180.24779322045475
165.93137843796214	181.52339523171938
149.99806039994044	169.8393352239166
165.33485739383562	180.37116875639336
165.219946279929	180.36115240551612
166.46528103284902	181.75145608893166
168.31527551641443	184.03062460177165
150.36728972070776	170.23596657232181
152.50860216840115	172.34207884365557
148.00015360686515	167.47539523228252
