# Supplementary material for: Slowly evolving dopaminergic activity modulates the moment-to-moment probability of reward-related self-timed movements
Source: eLife. 2021 Dec 23;10:e62583. doi: 10.7554/eLife.62583 (PMC8860451; doi:10.7554/eLife.62583)
Supplement: Figure 8—source data 1. [file elife-62583-fig8-data1.zip › Figure 8/Figure 8--figure supplement 1/MouseB6-Composite_bl_ts_pkg2_B6_CImax10/B6_highSNR_CImax10_250-500/compositeAICs_nboot100_nsesh4.csv]

compositeAICs
172.53719856717507
172.5529810969345
173.50589795028043
159.54580473515603
172.74332866765923
172.68079778180913
173.88666131977047
175.60729755422554
159.92836262605945
161.62519130358015
157.6280228586605
