# Supplementary material for: Slowly evolving dopaminergic activity modulates the moment-to-moment probability of reward-related self-timed movements
Source: eLife. 2021 Dec 23;10:e62583. doi: 10.7554/eLife.62583 (PMC8860451; doi:10.7554/eLife.62583)
Supplement: Figure 8—source data 1. [file elife-62583-fig8-data1.zip › Figure 8/Figure 8--figure supplement 1/MouseB6-Composite_bl_ts_pkg2_B6_CImax10/B6_highSNR_CImax10_250-500/CI_BICs_nboot100_nsesh4.csv]

CImin_stdBICs	CImax_stdBICs
170.3004163796908	185.84014114731158
170.40688178966434	185.76524079685674
173.86725133547424	189.74378515406488
160.53785514114912	180.68607511446726
170.66410435180944	185.88744308896116
170.5473208779285	185.8773911188928
174.39777710335474	189.9702201859906
181.33780511021686	197.53458108124156
160.90489458441692	181.0780635341079
168.06947370641257	188.3702582003566
153.34814250631035	172.9710196442134
