# Supplementary material for: Slowly evolving dopaminergic activity modulates the moment-to-moment probability of reward-related self-timed movements
Source: eLife. 2021 Dec 23;10:e62583. doi: 10.7554/eLife.62583 (PMC8860451; doi:10.7554/eLife.62583)
Supplement: Figure 8—source data 1. [file elife-62583-fig8-data1.zip › Figure 8/Figure 8--figure supplement 1/MouseB6-Composite_bl_ts_pkg2_B6_CImax10/B6_highSNR_CImax10_250-500/composite_Sn_accuracys_nboot100_nsesh4.csv]

composite_Sn_accuracys
0.535650181758385
0.5398362390855967
0.5526865078662114
0.6556630954903199
0.531415029235954
0.5320915309888532
0.5424485966669348
0.5696810654878413
0.6580733158703203
0.6628387827734519
0.6514777391889605
