# Supplementary material for: Slowly evolving dopaminergic activity modulates the moment-to-moment probability of reward-related self-timed movements
Source: eLife. 2021 Dec 23;10:e62583. doi: 10.7554/eLife.62583 (PMC8860451; doi:10.7554/eLife.62583)
Supplement: Figure 8—source data 1. [file elife-62583-fig8-data1.zip › Figure 8/Figure 8--figure supplement 1/MouseB6-Composite_bl_ts_pkg2_B6_CImax10/B6_highSNR_CImax10_250-500/composite_accuracys_test_nboot100_nsesh4.csv]

composite_accuracys_test
0.4779813151899858
0.47677245154056347
0.4907942108041786
0.6208762814203282
0.45249938191782485
0.4595200794302391
0.46197268011294623
0.48812653001852063
0.619880935729247
0.6112628998778198
0.6323735366293759
