# Supplementary material for: Slowly evolving dopaminergic activity modulates the moment-to-moment probability of reward-related self-timed movements
Source: eLife. 2021 Dec 23;10:e62583. doi: 10.7554/eLife.62583 (PMC8860451; doi:10.7554/eLife.62583)
Supplement: Figure 8—source data 1. [file elife-62583-fig8-data1.zip › Figure 8/Figure 8--figure supplement 1/MouseB6-Composite_bl_ts_pkg2_B6_CImax10/B6_highSNR_CImax10_250-500/CI_AICs_nboot100_nsesh4.csv]

CImin_stdAICs	CImax_stdAICs
164.85711412543756	180.21728300891257
164.96265341298434	180.14330878088467
165.69947187244227	181.31232402811858
149.61100485299502	169.48060461731703
165.22003758448017	180.2666197508383
165.10499699518363	180.25659856843464
166.2330751368295	181.54024750271142
167.72323423260607	183.491360875845
149.97996173939868	169.87676351272023
151.67843388432925	171.57194872283105
147.88631494019	167.369730777131
