# Supplementary material for: Slowly evolving dopaminergic activity modulates the moment-to-moment probability of reward-related self-timed movements
Source: eLife. 2021 Dec 23;10:e62583. doi: 10.7554/eLife.62583 (PMC8860451; doi:10.7554/eLife.62583)
Supplement: Figure 8—source data 1. [file elife-62583-fig8-data1.zip › Figure 8/Figure 8--figure supplement 1/MouseB6-Composite_bl_ts_pkg2_B6_CImax10/B6_highSNR_CImax10_250-500/compositeBICs_nboot100_nsesh4.csv]

compositeBICs
178.0702787635012
178.08606129326054
181.80551824476956
170.6119651278082
178.2757737203853
178.21235599841066
182.18399864467267
189.4361930957292
170.99147905926242
178.21986595338458
163.15958107526188
