# Supplementary material for: Slowly evolving dopaminergic activity modulates the moment-to-moment probability of reward-related self-timed movements
Source: eLife. 2021 Dec 23;10:e62583. doi: 10.7554/eLife.62583 (PMC8860451; doi:10.7554/eLife.62583)
Supplement: Figure 8—source data 1. [file elife-62583-fig8-data1.zip › Figure 8/Figure 8--figure supplement 1/MouseB6-Composite_bl_ts_pkg2_B6_CImax10/B6_highSNR_CImax10_250-500/compositeAICcs_nboot100_nsesh4.csv]

compositeAICcs
172.64684341753087
172.66262594729025
173.72738683484076
159.91869781192852
172.8530130751145
172.79054934272256
174.10836856089034
176.17295005909304
160.3016281465148
162.42534050602836
157.73777441957384
