# Supplementary material for: Slowly evolving dopaminergic activity modulates the moment-to-moment probability of reward-related self-timed movements
Source: eLife. 2021 Dec 23;10:e62583. doi: 10.7554/eLife.62583 (PMC8860451; doi:10.7554/eLife.62583)
Supplement: Figure 8—source data 1. [file elife-62583-fig8-data1.zip › Figure 8/Figure 8--figure supplement 1/MouseB6-Composite_bl_ts_pkg2_B6_CImax10/B6_highSNR_CImax10_250-500/CI_dev_explained_nboot100_nsesh4.csv]

CImin_std_dev_explained	CImax_std_dev_explained
-0.06998030565136637	0.01344698744728113
-0.08451577418645223	0.01887514480247801
-0.09303851434010131	0.02209074306417981
-0.07327262495912903	0.1340922353507768
-0.07824384830234288	0.007472592484546035
-0.0764869900195504	0.011232163405214803
-0.09074924413284183	0.008235654676040087
-0.12368249236604245	0.0202581158893781
-0.07927011265059303	0.12601570770568382
-0.10681600627889119	0.1294897369139208
-0.046458442508913685	0.1292004377457779
