# Supplementary material for: Slowly evolving dopaminergic activity modulates the moment-to-moment probability of reward-related self-timed movements
Source: eLife. 2021 Dec 23;10:e62583. doi: 10.7554/eLife.62583 (PMC8860451; doi:10.7554/eLife.62583)
Supplement: Figure 8—source data 1. [file elife-62583-fig8-data1.zip › Figure 8/Figure 8--figure supplement 1/MouseB6-Composite_bl_ts_pkg2_B6_CImax10/B6_highSNR_CImax10_250-500/CI_Sn_dev_explained_nboot100_nsesh4.csv]

CImin_std_Sn_dev_explained	CImax_std_Sn_dev_explained
-0.0006780510092815988	0.01444224456367545
-0.0029548770887962254	0.016416302754330207
0.0005766124043519501	0.026753783868126768
0.06262802268625084	0.13842278927001606
-0.0022426771573931517	0.012127018173410064
-0.0024958119923437615	0.01354179736713816
0.00030551671919593244	0.020699602581541555
0.008646170885046479	0.04237411332504715
0.059970986590299875	0.13522199240216268
0.07314838247155639	0.15159779668786014
0.05092381553547895	0.12196705841364106
