# Supplementary material for: Slowly evolving dopaminergic activity modulates the moment-to-moment probability of reward-related self-timed movements
Source: eLife. 2021 Dec 23;10:e62583. doi: 10.7554/eLife.62583 (PMC8860451; doi:10.7554/eLife.62583)
Supplement: Figure 8—source data 1. [file elife-62583-fig8-data1.zip › Figure 8/Figure 8--figure supplement 1/MouseB6-Composite_bl_ts_pkg2_B6_CImax10/B6_highSNR_CImax10_250-500/composite_dev_explained_nboot100_nsesh4.csv]

composite_dev_explained
-0.028266659102042624
-0.03282031469198711
-0.03547388563796075
0.030409805195823883
-0.03538562790889842
-0.03262741330716779
-0.041256794728400874
-0.05171218823833217
0.023372797527545393
0.011336865317514799
0.04137099761843211
