# Supplementary material for: Slowly evolving dopaminergic activity modulates the moment-to-moment probability of reward-related self-timed movements
Source: eLife. 2021 Dec 23;10:e62583. doi: 10.7554/eLife.62583 (PMC8860451; doi:10.7554/eLife.62583)
Supplement: Figure 8—source data 1. [file elife-62583-fig8-data1.zip › Figure 8/Figure 8--figure supplement 1/MouseB6-Composite_bl_ts_pkg2_B6_CImax10/B6_highSNR_CImax10_250-500/composite_Sn_dev_explained_nboot100_nsesh4.csv]

composite_Sn_dev_explained
0.006882096777196926
0.006730712832766991
0.013665198136239358
0.10052540597813345
0.0049421705080084566
0.005522992687397199
0.010502559650368745
0.02551014210504681
0.09759648949623127
0.11237308957970826
0.08644543697456
