# Supplementary material for: Slowly evolving dopaminergic activity modulates the moment-to-moment probability of reward-related self-timed movements
Source: eLife. 2021 Dec 23;10:e62583. doi: 10.7554/eLife.62583 (PMC8860451; doi:10.7554/eLife.62583)
Supplement: Figure 8—source data 1. [file elife-62583-fig8-data1.zip › Figure 8/Figure 8--figure supplement 1/MouseB6-Composite_bl_ts_pkg2_B6_CImax10/B6_highSNR_CImax10_250-500/Lt1b-Lt2b-DA_250-500_composite_th_summary_nboot100_nsesh4.csv]

th_summary
11×6 DataFrame │ Row │ modelName │ composite_th │ composite_se │ composite_CImin │ composite_CImax │ composite_mdof │ │ │ Any │ Any │ Any │ Any │ Any │ Any │ ├─────┼──────────────────────┼──────────────┼──────────────┼─────────────────┼─────────────────┼────────────────┤ │ 1 │ Lt2b_250-500 │ 0.0993007 │ 0.130352 │ -0.156343 │ 0.354944 │ 487.0 │ │ 2 │ Lt2b_250-500 │ -1.08129 │ 0.960968 │ -2.96593 …
