# Supplementary material for: Slowly evolving dopaminergic activity modulates the moment-to-moment probability of reward-related self-timed movements
Source: eLife. 2021 Dec 23;10:e62583. doi: 10.7554/eLife.62583 (PMC8860451; doi:10.7554/eLife.62583)
Supplement: Figure 8—source data 1. [file elife-62583-fig8-data1.zip › Figure 8/Figure 8--figure supplement 1/MouseB6-Composite_bl_ts_pkg2_B6_CImax10/B6_highSNR_CImax10_250-500/CI_Sn_accuracys_nboot100_nsesh4.csv]

CImin_std_Sn_accuracys	CImax_std_Sn_accuracys
0.5063852266317066	0.5649151368850633
0.509068556973071	0.5706039211981225
0.5193504833281343	0.5860225324042886
0.6192609798499242	0.6920652111307155
0.5126022318092697	0.5502278266626383
0.5125423271016398	0.5516407348760666
0.5209370711045589	0.5639601222293107
0.5357494875575306	0.6036126434181519
0.6195268285821487	0.6966198031584918
0.6260754977402032	0.6996020678067005
0.6144106308398053	0.6885448475381156
