# Supplementary material for: Slowly evolving dopaminergic activity modulates the moment-to-moment probability of reward-related self-timed movements
Source: eLife. 2021 Dec 23;10:e62583. doi: 10.7554/eLife.62583 (PMC8860451; doi:10.7554/eLife.62583)
Supplement: Figure 8—source data 1. [file elife-62583-fig8-data1.zip › Figure 8/Figure 8--figure supplement 1/MouseB6-Composite_bl_ts_pkg2_B6_CImax10/B6_highSNR_CImax10_250-500/CI_accuracys_test_nboot100_nsesh4.csv]

CImin_std_accuracys_test	CImax_std_accuracys_test
0.4029224815211999	0.5530401488587717
0.3997505202124088	0.5537943828687182
0.4107826788500152	0.5708057427583421
0.537860989199749	0.7038915736409075
0.39035740923732515	0.5146413545983246
0.3957917252314725	0.5232484336290056
0.39415187847361133	0.5297934817522811
0.4041668064594416	0.5720862535775997
0.5400761591022684	0.6996857123562256
0.5266307539602985	0.6958950457953411
0.5545178544524759	0.7102292188062759
