# Supplementary material for: Slowly evolving dopaminergic activity modulates the moment-to-moment probability of reward-related self-timed movements
Source: eLife. 2021 Dec 23;10:e62583. doi: 10.7554/eLife.62583 (PMC8860451; doi:10.7554/eLife.62583)
Supplement: Figure 8—source data 1. [file elife-62583-fig8-data1.zip › Figure 8/Figure 8--figure supplement 1/MouseB6-Composite_bl_ts_pkg2_B6_CImax10/B6_highSNR_CImax10_1500-1750/CI_AICcs_nboot100_nsesh4.csv]

CImin_stdAICcs	CImax_stdAICcs
128.61603537326147	142.56021025346695
129.33379170537302	142.87795413000725
129.79340017283477	143.77696213798066
124.33479630255333	140.34983307365064
129.4427358622279	143.00321424328422
129.338236333832	142.9075905175131
130.58291158791877	144.21212474106534
132.2995611909539	146.69056051111335
124.97604308299529	140.81704119008404
127.08592575467594	143.47562247564855
122.26353863604128	137.84541751987894
