# Supplementary material for: Slowly evolving dopaminergic activity modulates the moment-to-moment probability of reward-related self-timed movements
Source: eLife. 2021 Dec 23;10:e62583. doi: 10.7554/eLife.62583 (PMC8860451; doi:10.7554/eLife.62583)
Supplement: Figure 8—source data 1. [file elife-62583-fig8-data1.zip › Figure 8/Figure 8--figure supplement 1/MouseB6-Composite_bl_ts_pkg2_B6_CImax10/B6_highSNR_CImax10_1500-1750/compositeAICs_nboot100_nsesh4.csv]

compositeAICs
135.45504903401002
135.97279913833594
136.5159566352014
131.888355489889
136.08990127340184
135.98978039180813
137.12819274973316
138.80578635752767
132.44241022678824
134.30420309132188
129.92135516555317
