# Supplementary material for: Slowly evolving dopaminergic activity modulates the moment-to-moment probability of reward-related self-timed movements
Source: eLife. 2021 Dec 23;10:e62583. doi: 10.7554/eLife.62583 (PMC8860451; doi:10.7554/eLife.62583)
Supplement: Figure 8—source data 1. [file elife-62583-fig8-data1.zip › Figure 8/Figure 8--figure supplement 1/MouseB6-Composite_bl_ts_pkg2_B6_CImax10/B6_highSNR_CImax10_1500-1750/CI_BICs_nboot100_nsesh4.csv]

CImin_stdBICs	CImax_stdBICs
133.48061412665595	147.62995453246248
134.19714106596757	147.9489278018027
137.019851040576	151.31276811647433
133.90172193489482	150.27593022707995
134.30592533341348	148.07434780448858
134.20160831593563	147.97702688570814
137.80790252865654	151.74746961738418
144.1047914767742	159.00509231590513
134.54344841673108	150.74002089894466
141.14146905529665	158.06491042049592
127.14217531632661	142.89985944582938
