# Supplementary material for: Slowly evolving dopaminergic activity modulates the moment-to-moment probability of reward-related self-timed movements
Source: eLife. 2021 Dec 23;10:e62583. doi: 10.7554/eLife.62583 (PMC8860451; doi:10.7554/eLife.62583)
Supplement: Figure 8—source data 1. [file elife-62583-fig8-data1.zip › Figure 8/Figure 8--figure supplement 1/MouseB6-Composite_bl_ts_pkg2_B6_CImax10/B6_highSNR_CImax10_1500-1750/Lt12b-oc12b-DA_1500-1750_composite_ths_nboot100_nsesh4.csv]

composite_th
-1.439670567351435
-1.0182087552650163
-0.45337169875012634
0.0007873255967202897
0.08422960124845183
6.792895249779401
