# Supplementary material for: Slowly evolving dopaminergic activity modulates the moment-to-moment probability of reward-related self-timed movements
Source: eLife. 2021 Dec 23;10:e62583. doi: 10.7554/eLife.62583 (PMC8860451; doi:10.7554/eLife.62583)
Supplement: Figure 8—source data 1. [file elife-62583-fig8-data1.zip › Figure 8/Figure 8--figure supplement 1/MouseB6-Composite_bl_ts_pkg2_B6_CImax10/B6_highSNR_CImax10_1500-1750/composite_Sn_accuracys_nboot100_nsesh4.csv]

composite_Sn_accuracys
0.5441706222675108
0.5395419964600698
0.5605699995494534
0.6222336401750478
0.5355313304268483
0.536120772744624
0.5495374554274802
0.5760275294366727
0.6172605169769416
0.6320256901497121
0.6103483689865421
