# Supplementary material for: Slowly evolving dopaminergic activity modulates the moment-to-moment probability of reward-related self-timed movements
Source: eLife. 2021 Dec 23;10:e62583. doi: 10.7554/eLife.62583 (PMC8860451; doi:10.7554/eLife.62583)
Supplement: Figure 8—source data 1. [file elife-62583-fig8-data1.zip › Figure 8/Figure 8--figure supplement 1/MouseB6-Composite_bl_ts_pkg2_B6_CImax10/B6_highSNR_CImax10_1500-1750/composite_accuracys_test_nboot100_nsesh4.csv]

composite_accuracys_test
0.4802713296928141
0.46269606565206856
0.4905805619735527
0.5656390668730124
0.44914910150938664
0.4530711706779722
0.46079122069111433
0.47660632187164187
0.5678518467270963
0.553955080196892
0.5826728280943159
