# Supplementary material for: Slowly evolving dopaminergic activity modulates the moment-to-moment probability of reward-related self-timed movements
Source: eLife. 2021 Dec 23;10:e62583. doi: 10.7554/eLife.62583 (PMC8860451; doi:10.7554/eLife.62583)
Supplement: Figure 8—source data 1. [file elife-62583-fig8-data1.zip › Figure 8/Figure 8--figure supplement 1/MouseB6-Composite_bl_ts_pkg2_B6_CImax10/B6_highSNR_CImax10_1500-1750/CI_AICs_nboot100_nsesh4.csv]

CImin_stdAICs	CImax_stdAICs
128.47647677398405	142.433621294036
129.19415707523103	142.75144120144085
129.51116931791998	143.52074395248283
123.86209415187736	139.91461682790063
129.3030878126757	142.87671473412797
129.1985981797719	142.78096260384436
130.30055629314728	143.95582920631904
131.57845021718228	146.03312249787305
124.50342090126458	140.3813995523119
126.07081478440873	142.53759139823504
122.12489280471242	137.71781752639393
